# Supplementary material for: Crystal structure of (Z)-2-(5-fluoro-2-oxoindolin-3-yl­idene)hydrazinecarbo­thio­amide
Source: Acta Crystallogr E Crystallogr Commun. 2015 May 9;71(Pt 6):o383–4. doi: 10.1107/S2056989015008609 (PMC4459295; doi:10.1107/S2056989015008609)
Supplement: Supplementary file 1 [file e-71-0o383-sup1.cif]

##############################################################################
#                                                                            #
# This CIF contains the data in a paper accepted for publication in          #
# Acta Crystallographica Section E. It conforms to the requirements of       #
# Notes for Authors for Acta Crystallographica Section E, and has been       #
# peer reviewed under the auspices of the IUCr Commission on Journals.       #
#                                                                            #
# Full details of the Crystallographic Information File format               #
# are given in the paper "The Crystallographic Information File (CIF):       #
# a New Standard Archive File for Crystallography" by S. R. Hall, F. H.      #
# Allen and I. D. Brown [Acta Cryst. (1991), A47, 655-685].                  #
#                                                                            #
# The current version of the core CIF dictionary is obtainable from          #
# ftp://ftp.iucr.org/pub/cif_core.dic.                                       #
#                                                                            #
# Software is freely available for graphical display of the structure(s)     #
# in this CIF. For information consult the CIF software page                 #
# http://www.iucr.org/resources/cif/software.                                #
#                                                                            #
# This file may be used for bona fide research purposes within the           #
# scientific community so long as proper attribution is given to the journal # 
# article from which it was obtained.                                        #
#                                                                            #
##############################################################################
data_I
_database_code_depnum_ccdc_archive 'CCDC 1062930'
_audit_creation_method     SHELXL-97
_chemical_name_systematic
;
(<i>Z</i>)-2-(5-Fluoro-2-oxoindolin-3-ylidene)hydrazinecarbothioamide
;
_chemical_name_common     5-Fluoroisatin-thiosemicarbazone
_chemical_formula_moiety     'C9 H7 F N4 O1 S1'
_chemical_formula_sum     'C9 H7 F N4 O1 S1'
_chemical_formula_iupac     'C9 H7 F N4 O1 S1'
_chemical_formula_weight     238.25
_chemical_melting_point     ?
_symmetry_cell_setting     monoclinic
_symmetry_space_group_name_H-M     'P 21/n'
_symmetry_space_group_name_Hall     '-P 2yn'
loop_
    _symmetry_equiv_pos_as_xyz
    'x, y, z'
    '-x+1/2, y+1/2, -z+1/2'
    '-x, -y, -z'
    'x-1/2, -y-1/2, z-1/2'
_cell_length_a     4.71510(10)
_cell_length_b     15.4517(4)
_cell_length_c     13.9645(4)
_cell_angle_alpha     90.00
_cell_angle_beta     93.921(2)
_cell_angle_gamma     90.00
_cell_volume     1015.02(4)
_cell_formula_units_Z     4
_cell_measurement_reflns_used     1744
_cell_measurement_theta_min     2.636
_cell_measurement_theta_max     22.348
_cell_measurement_temperature     293(2)
_exptl_crystal_description     block
_exptl_crystal_colour     orange
_exptl_crystal_size_max     0.444
_exptl_crystal_size_mid     0.156
_exptl_crystal_size_min     0.107
_exptl_crystal_density_diffrn     1.559
_exptl_crystal_density_meas     ?
_exptl_crystal_density_method     'not measured'
_exptl_crystal_F_000     488
_exptl_absorpt_coefficient_mu     0.316
_exptl_absorpt_correction_type     numerical
_exptl_absorpt_process_details
;
(SADABS; Bruker 2009)
;
_exptl_absorpt_correction_T_min     0.9544
_exptl_absorpt_correction_T_max     0.9664
_exptl_special_details     ?
_diffrn_ambient_temperature     293(2)
_diffrn_radiation_type     MoK\a
_diffrn_radiation_wavelength     0.71073
_diffrn_radiation_monochromator     graphite
_diffrn_measurement_device_type     'Bruker X8 Kappa APEXII'
_diffrn_measurement_method     '0.5 \% \w & \f scans'
_diffrn_detector_area_resol_mean     8.3333
_diffrn_reflns_number     12531
_diffrn_reflns_av_R_equivalents     0.0640
_diffrn_reflns_av_sigmaI/netI     0.0500
_diffrn_reflns_theta_min     1.97
_diffrn_reflns_theta_max     27.16
_diffrn_reflns_theta_full     27.16
_diffrn_measured_fraction_theta_max     0.999
_diffrn_measured_fraction_theta_full     0.999
_diffrn_reflns_limit_h_min     -3
_diffrn_reflns_limit_h_max     6
_diffrn_reflns_limit_k_min     -19
_diffrn_reflns_limit_k_max     19
_diffrn_reflns_limit_l_min     -17
_diffrn_reflns_limit_l_max     17
_diffrn_standards_number     ?
_diffrn_standards_interval_count     ?
_diffrn_standards_interval_time     ?
_diffrn_standards_decay_%     ?
_refine_special_details
;
Refinement of <i>F</i>^2^ against ALL reflections. The weighted <i>R</i>-factor
<i>wR</i> and goodness of fit <i>S</i> are based on <i>F</i>^2^, conventional
<i>R</i>-factors <i>R</i> are based on <i>F</i>, with <i>F</i> set to zero for
negative <i>F</i>^2^. The threshold expression of <i>F</i>^2^ >
\s(<i>F</i>^2^) is used only for calculating <i>R</i>-factors(gt) <i>etc</i>.
and is not relevant to the choice of reflections for refinement.
<i>R</i>-factors based on <i>F</i>^2^ are statistically about twice as large
as those based on <i>F</i>, and <i>R</i>- factors based on ALL data will be
even larger.
;
_reflns_number_total     2239
_reflns_number_gt     1390
_reflns_threshold_expression     I>2sigma(I)
_refine_ls_structure_factor_coef     Fsqd
_refine_ls_matrix_type     full
_refine_ls_R_factor_all     0.0871
_refine_ls_R_factor_gt     0.0486
_refine_ls_wR_factor_gt     0.1175
_refine_ls_wR_factor_ref     0.1403
_refine_ls_goodness_of_fit_ref     1.008
_refine_ls_restrained_S_all     1.008
_refine_ls_number_reflns     2239
_refine_ls_number_parameters     145
_refine_ls_number_restraints     0
_refine_ls_hydrogen_treatment     constr
_refine_ls_weighting_scheme     calc
_refine_ls_weighting_details
         'calc w=1/[\s^2^(Fo^2^)+(0.0642P)^2^+0.1779P] where P=(Fo^2^+2Fc^2^)/3'
_atom_sites_solution_hydrogens     geom
_atom_sites_solution_primary     direct
_atom_sites_solution_secondary     difmap
_refine_ls_shift/su_max     0.000
_refine_ls_shift/su_mean     0.000
_refine_diff_density_max     0.195
_refine_diff_density_min     -0.289
_refine_ls_extinction_method     none
_refine_ls_extinction_coef     ?
loop_
    _atom_type_symbol
    _atom_type_description
    _atom_type_scat_dispersion_real
    _atom_type_scat_dispersion_imag
    _atom_type_scat_source
    C C 0.0033 0.0016 'International Tables Vol C Tables 4.2.6.8 and 6.1.1.4'
    H H 0.0000 0.0000 'International Tables Vol C Tables 4.2.6.8 and 6.1.1.4'
    N N 0.0061 0.0033 'International Tables Vol C Tables 4.2.6.8 and 6.1.1.4'
    O O 0.0106 0.0060 'International Tables Vol C Tables 4.2.6.8 and 6.1.1.4'
    F F 0.0171 0.0103 'International Tables Vol C Tables 4.2.6.8 and 6.1.1.4'
    S S 0.1246 0.1234 'International Tables Vol C Tables 4.2.6.8 and 6.1.1.4'
_computing_data_collection
;
APEX2 (Bruker, 2009)
;
_computing_cell_refinement
;
SAINT (Bruker, 2009)
;
_computing_data_reduction
;
SAINT (Bruker, 2009)
;
_computing_structure_solution
;
SHELXS97 (Sheldrick, 2008)
;
_computing_structure_refinement
;
SHELXL97 (Sheldrick, 2008)
;
_computing_molecular_graphics
;
DIAMOND (Brandenburg, 2006)
;
_computing_publication_material
;
publCIF (Westrip, 2010)
;
loop_
    _atom_site_type_symbol
    _atom_site_label
    _atom_site_fract_x
    _atom_site_fract_y
    _atom_site_fract_z
    _atom_site_U_iso_or_equiv
    _atom_site_adp_type
    _atom_site_calc_flag
    _atom_site_refinement_flags
    _atom_site_occupancy
    _atom_site_symmetry_multiplicity
    _atom_site_disorder_assembly
    _atom_site_disorder_group
    S S1 0.02917(16) 0.03364(5) 0.86791(6) 0.0558(3) Uani d . 1 1 . .
    O O1 0.3669(4) 0.28879(12) 0.73620(14) 0.0506(5) Uani d . 1 1 . .
    F F1 1.2874(4) 0.11434(14) 0.40106(15) 0.0840(7) Uani d . 1 1 . .
    N N3 0.3467(4) 0.10914(14) 0.74614(16) 0.0452(6) Uani d . 1 1 . .
    H H3 0.2958 0.1572 0.7708 0.054 Uiso calc R 1 1 . .
    N N1 0.6921(4) 0.32661(14) 0.62633(16) 0.0472(6) Uani d . 1 1 . .
    H H1 0.6864 0.3820 0.6319 0.057 Uiso calc R 1 1 . .
    N N2 0.5310(4) 0.10861(14) 0.67623(16) 0.0433(5) Uani d . 1 1 . .
    N N4 0.3217(5) -0.03703(14) 0.73181(19) 0.0587(7) Uani d . 1 1 . .
    H H4A 0.4327 -0.0322 0.6857 0.070 Uiso calc R 1 1 . .
    H H4B 0.2628 -0.0872 0.7481 0.070 Uiso calc R 1 1 . .
    C C1 0.8212(5) 0.19327(16) 0.57361(19) 0.0411(6) Uani d . 1 1 . .
    C C8 0.6233(5) 0.18194(16) 0.64722(19) 0.0402(6) Uani d . 1 1 . .
    C C7 0.5406(5) 0.27122(16) 0.67762(19) 0.0413(6) Uani d . 1 1 . .
    C C6 0.8603(5) 0.28250(17) 0.56272(19) 0.0412(6) Uani d . 1 1 . .
    C C5 1.0436(6) 0.31552(19) 0.4996(2) 0.0502(7) Uani d . 1 1 . .
    H H5 1.0706 0.3748 0.4936 0.060 Uiso calc R 1 1 . .
    C C3 1.1423(6) 0.1702(2) 0.4555(2) 0.0549(8) Uani d . 1 1 . .
    C C2 0.9634(5) 0.13570(19) 0.5189(2) 0.0507(7) Uani d . 1 1 . .
    H H2 0.9393 0.0762 0.5246 0.061 Uiso calc R 1 1 . .
    C C9 0.2420(5) 0.03249(16) 0.7774(2) 0.0431(6) Uani d . 1 1 . .
    C C4 1.1869(6) 0.2569(2) 0.4450(2) 0.0553(8) Uani d . 1 1 . .
    H H4 1.3129 0.2766 0.4015 0.066 Uiso calc R 1 1 . .
loop_
    _atom_site_aniso_label
    _atom_site_aniso_U_11
    _atom_site_aniso_U_22
    _atom_site_aniso_U_33
    _atom_site_aniso_U_12
    _atom_site_aniso_U_13
    _atom_site_aniso_U_23
    S1 0.0683(5) 0.0365(4) 0.0666(5) -0.0055(3) 0.0331(4) -0.0047(3)
    O1 0.0629(11) 0.0349(10) 0.0560(12) 0.0082(9) 0.0181(10) -0.0011(9)
    F1 0.0816(12) 0.0853(15) 0.0906(15) 0.0084(11) 0.0470(11) -0.0180(12)
    N3 0.0534(12) 0.0273(11) 0.0571(15) 0.0001(9) 0.0209(11) -0.0011(10)
    N1 0.0558(13) 0.0259(11) 0.0614(15) -0.0024(9) 0.0153(12) 0.0024(10)
    N2 0.0457(11) 0.0331(12) 0.0526(14) 0.0004(9) 0.0150(10) -0.0001(10)
    N4 0.0721(15) 0.0292(12) 0.0798(18) -0.0060(11) 0.0412(14) -0.0022(12)
    C1 0.0408(13) 0.0347(14) 0.0484(16) 0.0003(11) 0.0082(12) -0.0001(11)
    C8 0.0407(13) 0.0317(14) 0.0486(16) 0.0020(11) 0.0064(12) 0.0014(11)
    C7 0.0489(14) 0.0289(13) 0.0466(15) 0.0025(11) 0.0062(12) 0.0000(11)
    C6 0.0422(13) 0.0339(14) 0.0478(16) -0.0016(11) 0.0037(12) 0.0036(11)
    C5 0.0495(15) 0.0470(17) 0.0544(18) -0.0081(13) 0.0065(13) 0.0096(14)
    C3 0.0513(16) 0.060(2) 0.0551(19) 0.0032(14) 0.0170(14) -0.0062(15)
    C2 0.0497(14) 0.0437(16) 0.0604(19) 0.0022(13) 0.0157(13) -0.0020(14)
    C9 0.0452(14) 0.0314(13) 0.0537(17) -0.0003(11) 0.0106(12) 0.0004(12)
    C4 0.0484(15) 0.068(2) 0.0514(18) -0.0079(14) 0.0127(14) 0.0075(15)
_geom_special_details
;
All e.s.d.'s (except the e.s.d. in the dihedral angle between two l.s. planes)
are estimated using the full covariance matrix. The cell e.s.d.'s are taken
into account individually in the estimation of e.s.d.'s in distances, angles
and torsion angles; correlations between e.s.d.'s in cell parameters are only
used when they are defined by crystal symmetry. An approximate (isotropic)
treatment of cell e.s.d.'s is used for estimating e.s.d.'s involving l.s.
planes.
;
loop_
    _geom_bond_atom_site_label_1
    _geom_bond_atom_site_label_2
    _geom_bond_site_symmetry_2
    _geom_bond_distance
    _geom_bond_publ_flag
    S1 C9 . 1.667(3) ?
    O1 C7 . 1.227(3) ?
    F1 C3 . 1.365(3) ?
    N3 N2 . 1.351(3) ?
    N3 C9 . 1.366(3) ?
    N3 H3 . 0.8600 ?
    N1 C7 . 1.351(3) ?
    N1 C6 . 1.407(3) ?
    N1 H1 . 0.8600 ?
    N2 C8 . 1.289(3) ?
    N4 C9 . 1.316(3) ?
    N4 H4A . 0.8600 ?
    N4 H4B . 0.8600 ?
    C1 C2 . 1.377(4) ?
    C1 C6 . 1.401(4) ?
    C1 C8 . 1.446(3) ?
    C8 C7 . 1.503(3) ?
    C7 O1 1 1.227(3) ?
    C6 C5 . 1.374(3) ?
    C5 C4 . 1.388(4) ?
    C5 H5 . 0.9300 ?
    C3 C4 . 1.365(4) ?
    C3 C2 . 1.371(4) ?
    C2 H2 . 0.9300 ?
    C4 H4 . 0.9300 ?
loop_
    _geom_angle_atom_site_label_1
    _geom_angle_atom_site_label_2
    _geom_angle_atom_site_label_3
    _geom_angle_site_symmetry_1
    _geom_angle_site_symmetry_3
    _geom_angle
    _geom_angle_publ_flag
    N2 N3 C9 . . 119.3(2) ?
    N2 N3 H3 . . 120.3 ?
    C9 N3 H3 . . 120.3 ?
    C7 N1 C6 . . 111.7(2) ?
    C7 N1 H1 . . 124.2 ?
    C6 N1 H1 . . 124.2 ?
    C8 N2 N3 . . 118.0(2) ?
    C9 N4 H4A . . 120.0 ?
    C9 N4 H4B . . 120.0 ?
    H4A N4 H4B . . 120.0 ?
    C2 C1 C6 . . 120.2(2) ?
    C2 C1 C8 . . 132.8(2) ?
    C6 C1 C8 . . 107.0(2) ?
    N2 C8 C1 . . 125.3(2) ?
    N2 C8 C7 . . 128.2(2) ?
    C1 C8 C7 . . 106.4(2) ?
    O1 C7 N1 . . 127.9(2) ?
    O1 C7 C8 . . 126.1(2) ?
    N1 C7 C8 . . 106.0(2) ?
    C5 C6 C1 . . 121.9(2) ?
    C5 C6 N1 . . 129.2(3) ?
    C1 C6 N1 . . 108.9(2) ?
    C6 C5 C4 . . 117.4(3) ?
    C6 C5 H5 . . 121.3 ?
    C4 C5 H5 . . 121.3 ?
    F1 C3 C4 . . 118.3(3) ?
    F1 C3 C2 . . 117.9(3) ?
    C4 C3 C2 . . 123.8(3) ?
    C3 C2 C1 . . 116.8(3) ?
    C3 C2 H2 . . 121.6 ?
    C1 C2 H2 . . 121.6 ?
    N4 C9 N3 . . 115.6(2) ?
    N4 C9 S1 . . 125.6(2) ?
    N3 C9 S1 . . 118.83(19) ?
    C3 C4 C5 . . 119.8(3) ?
    C3 C4 H4 . . 120.1 ?
    C5 C4 H4 . . 120.1 ?
loop_
    _geom_torsion_atom_site_label_1
    _geom_torsion_atom_site_label_2
    _geom_torsion_atom_site_label_3
    _geom_torsion_atom_site_label_4
    _geom_torsion_site_symmetry_1
    _geom_torsion_site_symmetry_2
    _geom_torsion_site_symmetry_3
    _geom_torsion_site_symmetry_4
    _geom_torsion
    _geom_torsion_publ_flag
    C9 N3 N2 C8 . . . . 179.0(2) ?
    N3 N2 C8 C1 . . . . 179.8(2) ?
    N3 N2 C8 C7 . . . . -3.6(4) ?
    C2 C1 C8 N2 . . . . -1.7(5) ?
    C6 C1 C8 N2 . . . . 178.8(3) ?
    C2 C1 C8 C7 . . . . -178.9(3) ?
    C6 C1 C8 C7 . . . . 1.5(3) ?
    C6 N1 C7 O1 . . . . -177.1(3) ?
    C6 N1 C7 C8 . . . . 1.9(3) ?
    N2 C8 C7 O1 . . . . -0.2(5) ?
    C1 C8 C7 O1 . . . . 176.9(3) ?
    N2 C8 C7 N1 . . . . -179.2(3) ?
    C1 C8 C7 N1 . . . . -2.1(3) ?
    C2 C1 C6 C5 . . . . -1.4(4) ?
    C8 C1 C6 C5 . . . . 178.2(2) ?
    C2 C1 C6 N1 . . . . 179.9(2) ?
    C8 C1 C6 N1 . . . . -0.5(3) ?
    C7 N1 C6 C5 . . . . -179.5(3) ?
    C7 N1 C6 C1 . . . . -1.0(3) ?
    C1 C6 C5 C4 . . . . 1.1(4) ?
    N1 C6 C5 C4 . . . . 179.5(3) ?
    F1 C3 C2 C1 . . . . 179.4(3) ?
    C4 C3 C2 C1 . . . . 0.6(5) ?
    C6 C1 C2 C3 . . . . 0.5(4) ?
    C8 C1 C2 C3 . . . . -178.9(3) ?
    N2 N3 C9 N4 . . . . -3.3(4) ?
    N2 N3 C9 S1 . . . . 176.57(19) ?
    F1 C3 C4 C5 . . . . -179.8(3) ?
    C2 C3 C4 C5 . . . . -0.9(5) ?
    C6 C5 C4 C3 . . . . 0.0(4) ?
loop_
    _geom_hbond_atom_site_label_D
    _geom_hbond_atom_site_label_H
    _geom_hbond_atom_site_label_A
    _geom_hbond_site_symmetry_A
    _geom_hbond_distance_DH
    _geom_hbond_distance_HA
    _geom_hbond_distance_DA
    _geom_hbond_angle_DHA
    N3 H3 O1 1 0.86 2.12 2.781(3) 133.2
    N1 H1 S1 2_556 0.86 2.55 3.367(2) 158.1
    N4 H4A F1 3_756 0.86 2.24 2.956(3) 140.0
    N4 H4B O1 2_546 0.86 2.03 2.879(3) 170.5
_iucr_refine_instructions_details
;
TITL dfb in P 1 21/n 1
CELL  0.71073   4.7151  15.4517  13.9645   90.000   93.921   90.000
ZERR     4.00   0.0001   0.0004   0.0004    0.000    0.002    0.000
LATT   1
SYMM  1/2 - X, 1/2 + Y, 1/2 - Z
SFAC  C    H    N    O    F    S
UNIT  36   28   16   4    4    4
MERG   2
MPLA
FMAP   2
PLAN   25
ACTA
BOND   $H
EQIV   $1 x, y, z
EQIV   $2 -x+1/2, y+1/2, -z+3/2
EQIV   $3 -x+2, -y, -z+1
EQIV   $4 -x+1/2, y-1/2, -z+3/2
HTAB   N3 O1_$1
HTAB   N1 S1_$2
HTAB   N4 F1_$3
HTAB   N4 O1_$4
MPLA   C1 C2 C3 C4 C5 C6 C7 C8 C9 N1 N2 N3 N4 F1 O1 S1
CONF
L.S.  14
WGHT    0.064200    0.177900
FVAR       0.11534
S1    6    0.029170    0.033642    0.867909    11.00000    0.06831    0.03651 =
         0.06662   -0.00474    0.03312   -0.00545
O1    4    0.366885    0.288793    0.736195    11.00000    0.06293    0.03490 =
         0.05596   -0.00106    0.01810    0.00820
F1    5    1.287356    0.114344    0.401058    11.00000    0.08161    0.08535 =
         0.09058   -0.01803    0.04703    0.00839
N3    3    0.346709    0.109139    0.746140    11.00000    0.05343    0.02733 =
         0.05706   -0.00114    0.02088    0.00008
AFIX  43
H3    2    0.295808    0.157247    0.770754    11.00000   -1.20000
AFIX   0
N1    3    0.692084    0.326610    0.626335    11.00000    0.05580    0.02591 =
         0.06140    0.00238    0.01531   -0.00238
AFIX  43
H1    2    0.686402    0.382002    0.631901    11.00000   -1.20000
AFIX   0
N2    3    0.531017    0.108613    0.676229    11.00000    0.04572    0.03315 =
         0.05258   -0.00008    0.01495    0.00044
N4    3    0.321700   -0.037026    0.731813    11.00000    0.07212    0.02924 =
         0.07983   -0.00219    0.04119   -0.00602
AFIX  93
H4A   2    0.432672   -0.032242    0.685721    11.00000   -1.20000
H4B   2    0.262824   -0.087233    0.748148    11.00000   -1.20000
AFIX   0
C1    1    0.821203    0.193270    0.573605    11.00000    0.04081    0.03467 =
         0.04843   -0.00005    0.00819    0.00025
C8    1    0.623263    0.181936    0.647225    11.00000    0.04071    0.03173 =
         0.04863    0.00145    0.00642    0.00198
C7    1    0.540552    0.271217    0.677617    11.00000    0.04886    0.02891 =
         0.04659    0.00004    0.00624    0.00248
C6    1    0.860284    0.282500    0.562717    11.00000    0.04217    0.03386 =
         0.04779    0.00362    0.00372   -0.00159
C5    1    1.043579    0.315518    0.499580    11.00000    0.04949    0.04700 =
         0.05437    0.00956    0.00652   -0.00811
AFIX  43
H5    2    1.070589    0.374843    0.493615    11.00000   -1.20000
AFIX   0
C3    1    1.142270    0.170219    0.455498    11.00000    0.05128    0.06022 =
         0.05514   -0.00623    0.01695    0.00318
C2    1    0.963396    0.135701    0.518853    11.00000    0.04966    0.04371 =
         0.06037   -0.00200    0.01571    0.00217
AFIX  43
H2    2    0.939287    0.076232    0.524563    11.00000   -1.20000
AFIX   0
C9    1    0.241975    0.032490    0.777355    11.00000    0.04520    0.03139 =
         0.05374    0.00036    0.01063   -0.00026
C4    1    1.186875    0.256877    0.445043    11.00000    0.04837    0.06750 =
         0.05143    0.00749    0.01268   -0.00791
AFIX  43
H4    2    1.312902    0.276596    0.401511    11.00000   -1.20000
HKLF 4
REM  dfb in P 1 21/n 1
REM R1 =  0.0486 for   1390 Fo > 4sig(Fo)  and  0.0871 for all   2239 data
REM    145 parameters refined using      0 restraints
END
WGHT      0.0642      0.1779
REM Highest difference peak  0.195,  deepest hole -0.289,  1-sigma level  0.057
Q1    1  -0.2931  0.0226  0.9373  11.00000  0.05    0.20
Q2    1   0.2948  0.0387  0.9228  11.00000  0.05    0.19
Q3    1   1.0673  0.0921  0.3148  11.00000  0.05    0.18
Q4    1   0.6920  0.1853  0.5755  11.00000  0.05    0.17
Q5    1   0.2468  0.0312  0.8543  11.00000  0.05    0.17
Q6    1   1.3451  0.3400  0.5443  11.00000  0.05    0.17
Q7    1   0.9520  0.1646  0.5791  11.00000  0.05    0.17
Q8    1   0.4345 -0.0005  0.8807  11.00000  0.05    0.17
Q9    1  -0.1973  0.0448  0.8717  11.00000  0.05    0.16
Q10   1   1.0158  0.2819  0.4563  11.00000  0.05    0.16
Q11   1   0.4982 -0.0278  0.7078  11.00000  0.05    0.16
Q12   1   0.6083  0.3009  0.6415  11.00000  0.05    0.16
Q13   1   0.7914  0.1870  0.6228  11.00000  0.05    0.15
Q14   1   0.8348  0.0829  0.4900  11.00000  0.05    0.15
Q15   1   0.1658 -0.0412  0.6152  11.00000  0.05    0.15
Q16   1   0.8322  0.1740  0.5396  11.00000  0.05    0.15
Q17   1   0.1349 -0.0912  0.7239  11.00000  0.05    0.15
Q18   1   0.0975  0.1217  0.6809  11.00000  0.05    0.14
Q19   1   0.7051  0.0883  0.6769  11.00000  0.05    0.14
Q20   1   1.1812  0.2816  0.4992  11.00000  0.05    0.14
Q21   1   0.9063  0.2024  0.3975  11.00000  0.05    0.14
Q22   1   1.4536  0.2381  0.3541  11.00000  0.05    0.14
Q23   1  -0.0445  0.1388  0.7435  11.00000  0.05    0.14
Q24   1   0.2475  0.1021  0.8999  11.00000  0.05    0.14
Q25   1   1.4979  0.1191  0.4668  11.00000  0.05    0.14
;
data_publication_text
_journal_date_recd_electronic     2015-04-22
_journal_date_accepted     2015-05-03
_journal_name_full     'Acta Crystallographica, Section E'
_journal_year     2015
_journal_volume     71
_journal_issue      6
_journal_page_first     o383
_journal_page_last     o384
_journal_paper_category     HO
_journal_paper_doi     10.1107/S2056989015008609
_journal_coeditor_code     LR2136
_publ_contact_author_name     'Vanessa Carratu Gervini'
_publ_contact_author_address
;
Escola de Qu\'imica e Alimentos
Universidade Federal do Rio Grande
Av. It\'alia km 08, Campus Carreiros
96203-900 Rio Grande-RS, Brazil
;
_publ_contact_author_email     'vanessa.gervini@gmail.com'
_publ_contact_author_fax     '55(53)32336961'
_publ_contact_author_phone     '55(53)32336955'
_publ_section_title
;
Crystal structure of
(<i>Z</i>)-2-(5-fluoro-2-oxoindolin-3-ylidene)hydrazinecarbothioamide
;
loop_
    _publ_author_name
    _publ_author_footnote
    _publ_author_address
    'Bittencourt, Viviane C. D.' .
;
Escola de Qu\'imica e Alimentos
Universidade Federal do Rio Grande
Av. It\'alia km 08, Campus Carreiros
96203-900 Rio Grande-RS,
Brazil
;
    'Almeida, Vitor Y. G.' .
;
Escola de Qu\'imica e Alimentos
Universidade Federal do Rio Grande
Av. It\'alia km 08, Campus Carreiros
96203-900 Rio Grande-RS,
Brazil
;
    'Back, Davi F.' .
;
Departamento de Qu\'imica
Universidade Federal de Santa Maria
Av. Roraima s/n, Campus Universit\'ario,
97105-900 Santa Maria-RS,
Brazil
;
    'Gervini, Vanessa C.' .
;
Escola de Qu\'imica e Alimentos
Universidade Federal do Rio Grande
Av. It\'alia km 08, Campus Carreiros
96203-900 Rio Grande-RS,
Brazil
;
    'Oliveira, Adriano Bof de' .
;
Departamento de Qu\'imica
Universidade Federal de Sergipe
Av. Marechal Rondon s/n, Campus Universit\'ario,
49100-000 S\~ao Crist\'ov\~ao-SE,
Brazil
;
_publ_section_synopsis
;
Crystal structure of a thiosemicarbazone derivative from natural isatin, a
naturally occurring heterocycle. The structure shows inter- and intramolecular
hydrogen bonds leading to a two-dimensional hydrogen-bonding network.
;
