# Supplementary material for: Crystal structure of (Z)-2-(5-fluoro-2-oxoindolin-3-yl­idene)hydrazinecarbo­thio­amide
Source: Acta Crystallogr E Crystallogr Commun. 2015 May 9;71(Pt 6):o383–4. doi: 10.1107/S2056989015008609 (PMC4459295; doi:10.1107/S2056989015008609)
Supplement: Supplementary file 2 [file e-71-0o383-Isup2.hkl]

# 
# h,k,l, Fc-squared, Fo-squared, sigma(Fo-squared) and status flag 
# 
data_I
_shelx_title ' dfb in P 1 21/n 1' 
_shelx_refln_list_code          4 
_shelx_F_calc_maximum      284.30 
_exptl_crystal_F_000       488.00 
_reflns_d_resolution_high  0.7786 
 
loop_ 
 _symmetry_equiv_pos_as_xyz 
 'x, y, z' 
 '-x+1/2, y+1/2, -z+1/2' 
 '-x, -y, -z' 
 'x-1/2, -y-1/2, z-1/2' 
 
_cell_length_a     4.7151 
_cell_length_b    15.4517 
_cell_length_c    13.9645 
_cell_angle_alpha  90.000 
_cell_angle_beta   93.921 
_cell_angle_gamma  90.000 
 
_shelx_F_squared_multiplier     1.000 
 
loop_ 
 _refln_index_h 
 _refln_index_k 
 _refln_index_l 
 _refln_F_squared_calc 
 _refln_F_squared_meas 
 _refln_F_squared_sigma 
 _refln_observed_status 
   2   0   0        1.05        3.38      2.13 o 
   4   0   0       19.63       22.69      3.44 o 
   6   0   0       46.99       60.01      8.38 o 
   1   1   0      507.62      523.34     12.02 o 
   2   1   0        1.83        0.75      2.13 o 
   3   1   0      528.08      486.07     12.72 o 
   4   1   0       77.37       82.30      3.73 o 
   5   1   0        8.86       10.51      2.66 o 
   6   1   0       14.38       12.68      3.85 o 
   0   2   0     2478.70     2353.76     42.41 o 
   1   2   0     1592.03     1474.83     26.93 o 
   2   2   0      371.08      343.18     11.15 o 
   3   2   0      385.67      358.29      9.99 o 
   4   2   0      399.94      399.27     11.54 o 
   5   2   0       11.06       11.44      2.82 o 
   6   2   0        9.29       10.18      5.10 o 
   1   3   0      828.99      798.32     15.75 o 
   2   3   0       37.29       37.93      1.90 o 
   3   3   0      642.09      642.58     15.04 o 
   4   3   0       16.74       14.79      2.96 o 
   5   3   0        1.22        1.61      2.06 o 
   0   4   0      125.16      133.95      5.37 o 
   1   4   0      325.80      379.67      8.87 o 
   2   4   0       59.72       40.73      2.86 o 
   3   4   0       87.17       99.91      8.90 o 
   4   4   0        1.48       -2.33      3.15 o 
   5   4   0       19.14       24.99      7.75 o 
   1   5   0     2241.11     2109.57     36.77 o 
   2   5   0       49.80       54.46      3.72 o 
   3   5   0       52.24       62.70      4.63 o 
   4   5   0       16.02       20.47      3.96 o 
   5   5   0       53.32       59.86      7.69 o 
   0   6   0      553.63      568.60     20.95 o 
   1   6   0     1330.48     1402.08     25.76 o 
   2   6   0        3.54       -1.04      1.67 o 
   3   6   0      112.33      114.65      5.89 o 
   4   6   0        2.32        1.42      3.09 o 
   5   6   0      168.20      174.34      9.77 o 
   1   7   0        0.13       -1.55      1.55 o 
   2   7   0     1373.66     1396.82     30.71 o 
   3   7   0        7.56        8.06      2.90 o 
   4   7   0        1.04        1.07      2.62 o 
   5   7   0        0.94        2.46      5.21 o 
   0   8   0       32.44       37.86     25.93 o 
   1   8   0       87.55      103.77      7.67 o 
   2   8   0        9.23       13.73      2.93 o 
   3   8   0        6.10       -0.42      2.53 o 
   4   8   0       49.35       43.89      6.05 o 
   5   8   0       22.25       19.70      7.81 o 
   1   9   0      227.44      248.44     13.89 o 
   2   9   0      241.03      250.02      8.27 o 
   3   9   0       51.78       57.79      5.97 o 
   4   9   0       13.01       13.14      4.88 o 
   5   9   0       21.36       21.38      6.83 o 
   0  10   0       98.02      115.35     13.55 o 
   1  10   0       53.66       49.00      6.71 o 
   2  10   0       55.80       67.19      6.05 o 
   3  10   0       52.10       45.72      6.38 o 
   4  10   0       75.90       83.81      9.97 o 
   5  10   0       21.08       21.46      6.82 o 
   1  11   0      740.73      791.69     49.85 o 
   2  11   0      204.90      220.81     10.94 o 
   3  11   0      523.29      521.91     32.11 o 
   4  11   0      168.45      175.69     14.65 o 
   5  11   0        0.01        7.25      5.13 o 
   0  12   0     1467.18     1492.19     51.58 o 
   1  12   0       43.00       49.55      7.83 o 
   2  12   0       98.65      114.15     14.35 o 
   3  12   0       40.41       41.36      6.89 o 
   4  12   0       14.22       24.79      6.85 o 
   1  13   0        1.20        9.86      5.53 o 
   2  13   0      478.76      471.67     22.69 o 
   3  13   0       27.70       39.99      7.05 o 
   4  13   0        0.01        0.43      5.86 o 
   0  14   0     1750.52     1802.09     62.40 o 
   1  14   0      109.45       84.82      9.39 o 
   2  14   0        3.15        8.90      5.24 o 
   3  14   0       47.97       52.68      8.20 o 
   4  14   0       43.79       50.94      9.67 o 
   1  15   0       47.88       56.52      6.80 o 
   2  15   0       86.31       85.79      9.16 o 
   3  15   0       83.24       82.78      9.20 o 
   0  16   0      275.01      258.33     21.74 o 
   1  16   0      100.54       91.02      8.47 o 
   2  16   0       28.32       27.63      6.50 o 
   3  16   0        0.00        5.94      5.20 o 
   1  17   0      182.12      208.44     20.15 o 
   2  17   0        0.24        1.38      4.98 o 
   3  17   0       19.66       28.47      8.00 o 
   0  18   0        3.73       -6.33      6.33 o 
   1  18   0        0.84        9.57      7.46 o 
   2  18   0        7.20       -2.68      5.40 o 
   1  19   0       58.43       48.48     11.17 o 
  -5   0   1        1.31        3.43      3.26 o 
  -3   0   1      162.61      189.56     23.30 o 
  -1   0   1      164.09      138.31      5.32 o 
   1   0   1      128.61      113.78      3.79 o 
   3   0   1      198.18      207.31     10.03 o 
   5   0   1        3.33        3.94      3.42 o 
  -6   1   1        5.71        1.75      3.05 o 
  -5   1   1        0.62        1.17      2.58 o 
  -4   1   1       57.36       56.24      3.96 o 
  -3   1   1      348.38      338.05      9.14 o 
  -2   1   1      687.06      651.01     19.77 o 
  -1   1   1     2189.92     2115.49     44.97 o 
   0   1   1        4.82        0.58      0.73 o 
   1   1   1     3100.95     2988.07     40.64 o 
   2   1   1      264.38      267.98      7.03 o 
   3   1   1        1.22       -0.35      1.47 o 
   4   1   1      261.74      281.39      8.15 o 
   5   1   1        3.44        3.67      2.62 o 
  -6   2   1       47.84       48.49      4.70 o 
  -5   2   1        1.35        1.24      2.65 o 
  -4   2   1       12.34       12.97      2.38 o 
  -3   2   1        2.40        1.48      3.90 o 
  -2   2   1     1844.05     1798.82     44.53 o 
  -1   2   1       31.32       20.01      3.64 o 
   0   2   1      439.68      428.72      5.82 o 
   1   2   1    13258.17    12525.52    194.07 o 
   2   2   1      278.70      272.68      7.52 o 
   3   2   1        0.07        0.59      1.96 o 
   4   2   1        5.44        6.31      1.86 o 
   5   2   1       70.11       70.79      7.23 o 
  -5   3   1       56.78       58.51      6.87 o 
  -4   3   1        0.58        3.42      1.94 o 
  -3   3   1       71.34       78.16      8.79 o 
  -2   3   1      241.75      248.15     14.00 o 
  -1   3   1      474.11      446.28      9.55 o 
   0   3   1     2624.61     2876.77     36.95 o 
   1   3   1     1416.32     1409.62     26.81 o 
   2   3   1       28.37       27.37      2.22 o 
   3   3   1       42.18       46.33      5.21 o 
   4   3   1       12.17       12.15      2.05 o 
   5   3   1        8.88        6.53      2.69 o 
  -5   4   1       45.50       46.52     10.30 o 
  -4   4   1       92.30      104.26      6.03 o 
  -3   4   1      620.69      633.24     20.34 o 
  -2   4   1      719.75      673.39     13.36 o 
  -1   4   1       86.56       90.26      3.46 o 
   0   4   1     3357.92     3561.14     49.36 o 
   1   4   1     2391.45     2305.32     35.67 o 
   2   4   1      127.54      118.02      5.27 o 
   3   4   1      451.90      443.52     12.35 o 
   4   4   1       16.41       14.91      2.46 o 
   5   4   1       15.91       12.20      4.15 o 
  -5   5   1       24.57       27.45      4.87 o 
  -4   5   1       69.83       75.32      6.08 o 
  -3   5   1       63.12       58.44      4.31 o 
  -2   5   1        5.63        8.99      2.06 o 
  -1   5   1     1328.02     1279.64     24.98 o 
   0   5   1     3841.86     4350.43     63.02 o 
   1   5   1      977.63      938.21     19.14 o 
   2   5   1      920.08      937.31     20.09 o 
   3   5   1       81.85       76.99      5.54 o 
   4   5   1       81.10       81.08      4.75 o 
   5   5   1        0.22        0.34      2.45 o 
  -5   6   1       56.00       52.52     13.62 o 
  -4   6   1      339.64      334.93     17.58 o 
  -3   6   1       61.38       63.54      3.78 o 
  -2   6   1        3.28        6.02      2.00 o 
  -1   6   1        0.50        0.69      1.81 o 
   0   6   1      288.92      307.36      9.47 o 
   1   6   1      226.27      224.07      6.40 o 
   2   6   1        8.25        2.19      2.86 o 
   3   6   1       35.68       40.37      4.03 o 
   4   6   1       36.64       47.53      4.86 o 
   5   6   1       41.23       44.82      6.07 o 
  -5   7   1       33.69       31.96      7.17 o 
  -4   7   1        5.22        5.48      2.52 o 
  -3   7   1       13.74        9.66      2.64 o 
  -2   7   1       17.55       14.30      2.52 o 
  -1   7   1     5744.74     5967.40    116.96 o 
   0   7   1      637.32      703.91     21.89 o 
   1   7   1       82.12       74.96      5.72 o 
   2   7   1      257.43      302.18     13.62 o 
   3   7   1      399.75      400.48     14.66 o 
   4   7   1       20.87        9.25      3.91 o 
   5   7   1       55.27       58.94      6.90 o 
  -5   8   1       30.09       37.50      4.90 o 
  -4   8   1      153.86      149.51     10.87 o 
  -3   8   1        0.17       -1.37      2.21 o 
  -2   8   1      416.07      391.66     14.12 o 
  -1   8   1        1.11        1.27      2.44 o 
   0   8   1      731.15      728.42     23.01 o 
   1   8   1       45.50       66.93      4.38 o 
   2   8   1       56.59       62.64      5.26 o 
   3   8   1        0.72        0.09      2.83 o 
   4   8   1        0.39       -0.97      3.32 o 
   5   8   1       16.72       21.14      5.42 o 
  -5   9   1       83.32       77.12     12.37 o 
  -4   9   1       37.97       38.53      5.45 o 
  -3   9   1      133.78      131.23     10.65 o 
  -2   9   1      108.49       93.96      6.15 o 
  -1   9   1      468.38      468.51     14.52 o 
   0   9   1       41.14       23.54      5.10 o 
   1   9   1     1363.24     1986.22     76.70 o 
   2   9   1       17.13       19.76      3.24 o 
   3   9   1       74.06       76.38      7.33 o 
   4   9   1      198.76      249.25     14.38 o 
   5   9   1       42.63       38.07     13.88 o 
  -5  10   1        8.00        7.31      5.81 o 
  -4  10   1      197.49      210.67     16.97 o 
  -3  10   1       18.74       20.65      5.99 o 
  -2  10   1      163.54      156.64      9.24 o 
  -1  10   1        0.11        6.91      4.19 o 
   0  10   1       54.41       53.70      8.45 o 
   1  10   1       79.33       89.59     11.22 o 
   2  10   1        2.78       -0.27      2.05 o 
   3  10   1        0.01        0.90      3.93 o 
   4  10   1       11.88       20.71      6.40 o 
   5  10   1       14.17        6.24      7.74 o 
  -5  11   1        9.42        6.88      6.91 o 
  -4  11   1        0.05       -3.67      3.98 o 
  -3  11   1       59.55       57.54      6.98 o 
  -2  11   1        1.56        6.05      3.39 o 
  -1  11   1       88.95       81.24      7.96 o 
   0  11   1      292.34      277.66     17.03 o 
   1  11   1       12.34       20.72      5.27 o 
   2  11   1       17.41       13.07      4.68 o 
   3  11   1       13.25       20.43      6.32 o 
   4  11   1       49.53       30.43      8.22 o 
  -4  12   1        1.23        5.08      5.21 o 
  -3  12   1       12.30       16.70      5.26 o 
  -2  12   1      267.24      261.60     17.97 o 
  -1  12   1      113.67      110.85     10.90 o 
   0  12   1      849.54      794.32     24.77 o 
   1  12   1      774.57      801.09     28.44 o 
   2  12   1       36.90       27.85      7.82 o 
   3  12   1       55.13       68.02      9.63 o 
   4  12   1        4.30       -0.37      9.12 o 
  -4  13   1       21.33       37.75      7.94 o 
  -3  13   1       11.89       12.91      5.10 o 
  -2  13   1      152.91      153.10     11.48 o 
  -1  13   1        1.99       -0.67      5.16 o 
   0  13   1        1.29        2.02      4.15 o 
   1  13   1        1.50       -3.91      3.91 o 
   2  13   1      144.46      154.99     11.57 o 
   3  13   1       29.58       35.17      6.85 o 
   4  13   1      159.10      183.69     15.20 o 
  -4  14   1        1.61        7.55      6.55 o 
  -3  14   1       16.27       23.66      6.68 o 
  -2  14   1       14.97       15.98      5.75 o 
  -1  14   1      148.65      162.67     12.64 o 
   0  14   1       14.27        5.12      4.75 o 
   1  14   1      307.47      311.34     18.01 o 
   2  14   1        0.88       -0.94      4.68 o 
   3  14   1        3.40        3.85      5.56 o 
   4  14   1        1.41        6.51      6.98 o 
  -3  15   1        0.06       -1.20      5.13 o 
  -2  15   1      112.83       95.38      9.89 o 
  -1  15   1       19.23       11.79      4.90 o 
   0  15   1      272.43      248.44     15.90 o 
   1  15   1        0.58       -1.98      3.59 o 
   2  15   1        2.87       -2.54      4.06 o 
   3  15   1       11.18       13.64      5.51 o 
  -3  16   1       42.21       47.19      7.99 o 
  -2  16   1       11.23       10.24      5.73 o 
  -1  16   1        6.49       10.20      5.13 o 
   0  16   1       22.23       19.57      7.29 o 
   1  16   1      501.47      552.62     20.30 o 
   2  16   1       26.80       46.13      7.37 o 
   3  16   1       32.93       32.10      7.38 o 
  -3  17   1        6.77        6.49      6.30 o 
  -2  17   1        1.49       -1.46      5.25 o 
  -1  17   1        1.02        2.07      4.82 o 
   0  17   1       29.07       37.88      6.61 o 
   1  17   1        3.76        0.03      6.00 o 
   2  17   1       75.58       75.82     10.98 o 
   3  17   1        0.05       -4.34      5.56 o 
  -2  18   1        4.96        7.07      7.73 o 
  -1  18   1        9.72        1.55      7.22 o 
   0  18   1        5.85        7.72      5.80 o 
   1  18   1       17.72       14.09      8.25 o 
   2  18   1       33.59       33.84      8.15 o 
  -1  19   1       98.24      123.34     17.47 o 
   0  19   1       11.14        0.26      5.86 o 
   1  19   1      100.91       63.59     11.62 o 
  -6   0   2        0.91        0.86      4.67 o 
  -4   0   2       12.46       12.28      2.38 o 
  -2   0   2       27.33       34.58      3.72 o 
   0   0   2      656.55      610.32     12.99 o 
   2   0   2      308.25      273.83      9.26 o 
   4   0   2        0.55        2.11      2.65 o 
  -6   1   2       12.53        4.17      3.66 o 
  -5   1   2       37.92       33.94      3.57 o 
  -4   1   2        3.78        5.54      2.04 o 
  -3   1   2      374.06      343.45      9.22 o 
  -2   1   2       11.02        7.33      1.84 o 
  -1   1   2       13.10       22.43      1.38 o 
   0   1   2     2457.10     2325.99     30.85 o 
   1   1   2     3157.99     2950.34     42.42 o 
   2   1   2      532.88      549.11     12.18 o 
   3   1   2        2.81        1.08      1.65 o 
   4   1   2       79.43       77.78      4.84 o 
   5   1   2       40.86       54.08      5.26 o 
  -6   2   2       25.80       28.94      4.01 o 
  -5   2   2       66.40       52.29      5.36 o 
  -4   2   2      285.98      293.76      9.53 o 
  -3   2   2      363.04      360.79     14.54 o 
  -2   2   2      171.59      190.10     10.20 o 
  -1   2   2      737.34      778.40     13.27 o 
   0   2   2     5207.68     4935.82     62.15 o 
   1   2   2      461.58      423.69      7.80 o 
   2   2   2      592.36      558.01     10.59 o 
   3   2   2      301.65      282.84      8.38 o 
   4   2   2       60.41       67.18      4.57 o 
   5   2   2        0.25        1.98      2.87 o 
  -5   3   2       63.87       60.01      6.31 o 
  -4   3   2       11.67       11.49      5.56 o 
  -3   3   2       22.75       25.28      6.76 o 
  -2   3   2      147.30      167.42      5.88 o 
  -1   3   2      101.93      104.96      3.86 o 
   0   3   2     4444.67     4450.08     58.58 o 
   1   3   2       35.64       39.89      2.26 o 
   2   3   2      106.75       96.76      4.05 o 
   3   3   2        0.18       -0.94      1.74 o 
   4   3   2        6.85        5.19      3.42 o 
   5   3   2       13.29       17.24      3.61 o 
  -5   4   2      220.47      214.17     15.39 o 
  -4   4   2       10.25        4.79      5.26 o 
  -3   4   2      186.10      211.37     11.95 o 
  -2   4   2     1127.68     1093.93     19.01 o 
  -1   4   2      559.23      536.32     10.84 o 
   0   4   2      644.25      674.05     11.59 o 
   1   4   2     1812.23     1757.72     29.66 o 
   2   4   2      396.26      380.98      9.17 o 
   3   4   2      217.60      202.06      7.78 o 
   4   4   2       61.20       57.67      5.15 o 
   5   4   2        9.04        7.74      3.14 o 
  -5   5   2        6.83        5.71      4.66 o 
  -4   5   2       97.13       98.52      4.93 o 
  -3   5   2      185.09      186.19      7.15 o 
  -2   5   2       17.33        7.07      1.78 o 
  -1   5   2      990.98     1060.97     20.27 o 
   0   5   2     3115.04     3619.81     65.59 o 
   1   5   2     2748.51     2767.08     48.29 o 
   2   5   2      436.11      430.11     13.26 o 
   3   5   2        8.22        8.32      2.04 o 
   4   5   2       39.76       41.80      4.93 o 
   5   5   2        3.11        0.77      3.53 o 
  -5   6   2       67.08       61.59     13.99 o 
  -4   6   2       76.98       78.95      5.17 o 
  -3   6   2      330.12      334.16      8.64 o 
  -2   6   2      358.00      355.27      9.97 o 
  -1   6   2     1930.09     1895.80     36.24 o 
   0   6   2      491.83      634.87     29.91 o 
   1   6   2       26.53       23.53      3.08 o 
   2   6   2      174.21      172.77     12.17 o 
   3   6   2       14.03       15.57      3.33 o 
   4   6   2       44.61       35.96      5.48 o 
   5   6   2       49.72       59.54      7.27 o 
  -5   7   2        9.00        2.00      4.52 o 
  -4   7   2      610.84      594.50     16.30 o 
  -3   7   2       61.06       57.37      3.99 o 
  -2   7   2     1702.07     1541.72     37.06 o 
  -1   7   2      480.10      569.76     17.23 o 
   0   7   2      215.83      130.92     13.97 o 
   1   7   2     1128.37     1161.45     24.61 o 
   2   7   2     2570.74     2596.40     60.03 o 
   3   7   2        5.76       -2.03      2.84 o 
   4   7   2        0.79        2.06      3.96 o 
   5   7   2        0.40       -1.21      4.20 o 
  -5   8   2        3.91        4.42      3.09 o 
  -4   8   2        1.06        1.67      2.75 o 
  -3   8   2      210.69      218.38     10.29 o 
  -2   8   2       19.59       27.08      3.97 o 
  -1   8   2      525.23      483.15     12.43 o 
   0   8   2       23.68       36.04      4.87 o 
   1   8   2      803.63      785.53     18.84 o 
   2   8   2       29.87       35.31      5.14 o 
   3   8   2      113.23      111.11      7.68 o 
   4   8   2        0.82        1.76      4.09 o 
   5   8   2       19.26       16.73      5.37 o 
  -5   9   2        0.02       -0.93      3.67 o 
  -4   9   2        1.86        0.60      3.16 o 
  -3   9   2      490.65      475.91     14.56 o 
  -2   9   2       11.68       15.08      4.29 o 
  -1   9   2      125.91      134.74      6.89 o 
   0   9   2     2745.43     2933.14     67.16 o 
   1   9   2        0.49        1.62      2.58 o 
   2   9   2      165.36      145.74      8.62 o 
   3   9   2        4.00        1.59      3.84 o 
   4   9   2       48.19       63.77      8.97 o 
   5   9   2       11.92       19.29      6.48 o 
  -5  10   2        4.52        0.68      4.77 o 
  -4  10   2       56.64       68.52      7.67 o 
  -3  10   2       97.01      109.73     10.08 o 
  -2  10   2        2.35       -1.41      2.84 o 
  -1  10   2      239.30      301.97     15.66 o 
   0  10   2       42.39       40.40      6.19 o 
   1  10   2      172.30      156.56     11.75 o 
   2  10   2       72.14       74.89      6.47 o 
   3  10   2       25.48       20.43      7.35 o 
   4  10   2        0.25       -4.30      5.36 o 
   5  10   2       30.36       29.49      8.04 o 
  -5  11   2       12.52       15.02      7.92 o 
  -4  11   2       81.09       76.29      8.93 o 
  -3  11   2      131.28      130.32     10.15 o 
  -2  11   2       17.90       19.71      4.28 o 
  -1  11   2        0.56        0.30      4.20 o 
   0  11   2      166.71      182.36     15.08 o 
   1  11   2       76.41       81.33      7.67 o 
   2  11   2       17.65       15.44      6.50 o 
   3  11   2       11.98       11.50      5.87 o 
   4  11   2        9.88       12.97      6.62 o 
  -4  12   2        0.36        0.75      4.20 o 
  -3  12   2      198.46      208.09     13.56 o 
  -2  12   2       16.79        9.67      5.02 o 
  -1  12   2      169.96      191.28     13.79 o 
   0  12   2      410.09      408.19     17.51 o 
   1  12   2      585.51      553.33     25.40 o 
   2  12   2      204.87      183.19     14.88 o 
   3  12   2       78.02       80.52     10.56 o 
   4  12   2        1.12       -0.54      6.10 o 
  -4  13   2        0.29       -1.58      4.56 o 
  -3  13   2      220.89      214.47     18.82 o 
  -2  13   2       57.73       67.41      8.07 o 
  -1  13   2       44.86       40.90      7.96 o 
   0  13   2       26.49       28.23      5.66 o 
   1  13   2      426.49      421.67     17.64 o 
   2  13   2        0.80       -1.14      5.42 o 
   3  13   2        1.05       -3.05      5.80 o 
   4  13   2        0.22       -1.17      6.79 o 
  -4  14   2       26.92       25.15      7.21 o 
  -3  14   2        1.41        2.99      5.04 o 
  -2  14   2       18.88        5.68      4.87 o 
  -1  14   2        3.34       -0.01      3.78 o 
   0  14   2      126.61      121.80      9.90 o 
   1  14   2        0.03       -0.27      3.99 o 
   2  14   2        1.76        0.76      4.56 o 
   3  14   2        6.85        5.72      6.10 o 
   4  14   2        2.25       10.96      8.46 o 
  -3  15   2      105.37      127.46     14.63 o 
  -2  15   2        0.36       -2.64      4.43 o 
  -1  15   2       10.19       21.57      5.28 o 
   0  15   2        4.07        3.08      4.64 o 
   1  15   2        3.50        9.65      4.30 o 
   2  15   2        0.85       -1.18      4.29 o 
   3  15   2        1.45        6.65      5.13 o 
  -3  16   2       11.02       20.77      6.28 o 
  -2  16   2       23.89       23.66      6.91 o 
  -1  16   2        9.37        4.93      5.01 o 
   0  16   2      218.62      220.60     13.97 o 
   1  16   2       33.12       35.86      5.75 o 
   2  16   2       61.13       59.80      8.33 o 
   3  16   2       11.58       15.16      6.77 o 
  -3  17   2        3.60        4.92      6.02 o 
  -2  17   2        2.67       -4.87      4.87 o 
  -1  17   2       24.89       15.30      8.07 o 
   0  17   2        7.87        8.20      5.55 o 
   1  17   2        3.31       10.92      5.13 o 
   2  17   2        0.11       -2.70      5.33 o 
  -2  18   2        1.20        0.65      5.90 o 
  -1  18   2      115.12      176.25     17.48 o 
   0  18   2       19.98       25.93      6.76 o 
   1  18   2        9.56        2.30      7.67 o 
   2  18   2       79.04       65.89     10.31 o 
  -1  19   2       12.35        2.14     10.09 o 
   0  19   2      147.51      161.84     15.03 o 
   1  19   2        2.06        4.14      7.97 o 
  -5   0   3      516.83      543.19     21.00 o 
  -3   0   3      587.70      519.11     18.04 o 
  -1   0   3       89.12       81.14      3.05 o 
   1   0   3    80826.59    74709.71   1738.61 o 
   3   0   3       13.79       14.79      3.55 o 
   5   0   3       17.92       14.17      5.52 o 
  -6   1   3        2.91        3.11      3.03 o 
  -5   1   3        7.68        6.50      2.49 o 
  -4   1   3       58.36       58.87      4.04 o 
  -3   1   3      311.63      325.05      8.13 o 
  -2   1   3     1295.20     1242.35     23.84 o 
  -1   1   3       13.16       17.33      1.72 o 
   0   1   3      964.33      921.27     13.90 o 
   1   1   3     4082.22     3837.61     65.01 o 
   2   1   3       39.88       33.36      2.24 o 
   3   1   3       15.16       16.54      2.82 o 
   4   1   3       28.59       30.29      3.91 o 
   5   1   3        6.67        3.66      3.45 o 
  -5   2   3        3.65        2.11      2.86 o 
  -4   2   3      101.75      103.81      7.19 o 
  -3   2   3     1422.41     1428.34     27.72 o 
  -2   2   3     1522.99     1504.50     26.75 o 
  -1   2   3      701.23      728.09     12.90 o 
   0   2   3      873.15      806.90     13.07 o 
   1   2   3     1690.19     1739.57     27.68 o 
   2   2   3      373.06      369.50      7.85 o 
   3   2   3        2.37        4.01      2.17 o 
   4   2   3       45.16       35.89      5.38 o 
   5   2   3       43.95       44.38      5.21 o 
  -5   3   3       13.51       16.37      3.17 o 
  -4   3   3       56.22       60.57      3.51 o 
  -3   3   3       19.45       26.79      2.63 o 
  -2   3   3     2490.76     2557.46     39.37 o 
  -1   3   3      144.11      135.63      4.51 o 
   0   3   3      754.96      755.72     13.31 o 
   1   3   3      109.38       99.53      4.68 o 
   2   3   3        9.42        5.89      2.05 o 
   3   3   3       62.24       60.18      4.66 o 
   4   3   3       22.97       24.07      3.54 o 
   5   3   3        8.72        9.50      3.57 o 
  -5   4   3       18.24       17.84      5.10 o 
  -4   4   3       33.47       39.39      5.49 o 
  -3   4   3       22.77       16.59      3.09 o 
  -2   4   3       86.25       89.60      3.89 o 
  -1   4   3       63.61       49.73      2.47 o 
   0   4   3        2.73       -0.29      1.41 o 
   1   4   3        1.36        0.54      1.72 o 
   2   4   3      311.85      319.57      8.86 o 
   3   4   3       10.31       12.30      2.34 o 
   4   4   3       57.84       66.19      6.31 o 
   5   4   3        2.68        0.34      2.97 o 
  -5   5   3      118.59      130.85     10.92 o 
  -4   5   3      507.97      498.39     13.38 o 
  -3   5   3      101.82      105.49      5.03 o 
  -2   5   3      254.58      313.03      8.01 o 
  -1   5   3      192.42      180.69      5.33 o 
   0   5   3     1057.85     1067.09     24.03 o 
   1   5   3      345.57      342.87     15.07 o 
   2   5   3      486.45      427.83     14.06 o 
   3   5   3       76.99       84.24      5.69 o 
   4   5   3       10.06       10.40      3.82 o 
   5   5   3       13.62       14.96      5.27 o 
  -5   6   3        0.03        0.94      5.05 o 
  -4   6   3      190.43      191.89      7.94 o 
  -3   6   3       20.57       23.14      2.72 o 
  -2   6   3       19.19       16.09      3.47 o 
  -1   6   3      192.55      201.86      6.93 o 
   0   6   3     5451.33     5836.12    119.16 o 
   1   6   3      178.33      164.87      8.01 o 
   2   6   3       15.10       13.95      3.27 o 
   3   6   3       29.35       35.51      5.55 o 
   4   6   3       42.16       43.73      6.40 o 
   5   6   3        0.74        1.05      4.23 o 
  -5   7   3        0.34       -1.47      3.70 o 
  -4   7   3        8.31       13.71      3.28 o 
  -3   7   3      298.50      280.74     11.56 o 
  -2   7   3       38.66       43.12      5.62 o 
  -1   7   3     1013.59     1189.02     24.70 o 
   0   7   3       43.86       49.50      4.31 o 
   1   7   3      541.49      603.93     23.25 o 
   2   7   3       15.57        8.40      3.73 o 
   3   7   3      389.52      405.28     15.01 o 
   4   7   3        0.01       -3.53      3.76 o 
   5   7   3        2.44       -1.43      4.51 o 
  -5   8   3        0.01        3.80      2.75 o 
  -4   8   3        0.19       -1.41      4.05 o 
  -3   8   3      158.70      147.78      5.70 o 
  -2   8   3       54.87       49.71      4.88 o 
  -1   8   3        0.04       -1.63      2.04 o 
   0   8   3      256.45      307.25     20.69 o 
   1   8   3       22.33       22.23      3.32 o 
   2   8   3      353.36      394.38     12.96 o 
   3   8   3       14.82       12.29      5.36 o 
   4   8   3        1.00       -4.07      4.07 o 
   5   8   3       11.02        7.76      5.71 o 
  -5   9   3        8.57       10.09      4.32 o 
  -4   9   3      112.18      107.49      8.22 o 
  -3   9   3      410.11      349.39     17.29 o 
  -2   9   3      163.23      163.69      7.46 o 
  -1   9   3        0.70       -1.23      2.79 o 
   0   9   3      248.81      269.11     12.31 o 
   1   9   3      101.00       87.05      7.73 o 
   2   9   3       43.92       44.27      4.52 o 
   3   9   3      170.95      169.77     11.33 o 
   4   9   3       10.51        8.28      9.75 o 
   5   9   3        0.00       -3.52      6.79 o 
  -5  10   3        0.00        1.34      4.26 o 
  -4  10   3       35.59       41.90      6.19 o 
  -3  10   3       85.46       75.99      6.88 o 
  -2  10   3       67.88       82.22      6.04 o 
  -1  10   3      241.99      273.76     12.66 o 
   0  10   3      161.56      152.79     12.12 o 
   1  10   3       72.79       82.96      8.96 o 
   2  10   3      255.62      297.57     24.31 o 
   3  10   3        2.32        4.15      4.94 o 
   4  10   3       58.91       69.90     10.69 o 
   5  10   3       20.56       31.53      9.58 o 
  -4  11   3       16.57       15.12      6.94 o 
  -3  11   3      236.07      229.65     13.36 o 
  -2  11   3     1267.98     1255.72     31.91 o 
  -1  11   3      818.96      844.59     37.72 o 
   0  11   3      612.58      624.68     19.86 o 
   1  11   3      424.25      403.67     17.64 o 
   2  11   3      168.49      182.63      9.98 o 
   3  11   3       20.00       16.01      6.23 o 
   4  11   3       68.63       76.00     11.25 o 
  -4  12   3        2.54        2.72      5.73 o 
  -3  12   3      139.21      131.80     10.55 o 
  -2  12   3      153.29      127.93     10.23 o 
  -1  12   3        7.75       21.12      5.80 o 
   0  12   3       13.33        7.18      5.55 o 
   1  12   3      629.76      686.08     28.75 o 
   2  12   3        6.78       -4.01      4.55 o 
   3  12   3       42.61       31.79      7.98 o 
   4  12   3       17.79       18.32      8.44 o 
  -4  13   3       13.34       17.04      6.37 o 
  -3  13   3       23.44       27.43      5.91 o 
  -2  13   3       45.21       43.99      7.13 o 
  -1  13   3      427.05      416.01     17.69 o 
   0  13   3        4.01       14.50      5.10 o 
   1  13   3       68.73       64.87      7.03 o 
   2  13   3       27.90       19.01      6.93 o 
   3  13   3      181.94      190.39     18.51 o 
   4  13   3        0.42        5.23      7.47 o 
  -4  14   3        2.75        3.56      5.77 o 
  -3  14   3      183.56      184.75     17.15 o 
  -2  14   3       24.67       22.47      6.03 o 
  -1  14   3       43.46       43.69      6.09 o 
   0  14   3       22.72       11.15      5.00 o 
   1  14   3      827.54      781.39     23.93 o 
   2  14   3      104.85      103.95     12.66 o 
   3  14   3       26.66       12.69      6.29 o 
   4  14   3       18.93       31.85     10.70 o 
  -3  15   3        0.17       -1.04      4.72 o 
  -2  15   3      199.55      176.57     13.70 o 
  -1  15   3      114.80      114.57     10.62 o 
   0  15   3      126.24      128.92     12.10 o 
   1  15   3        3.62        1.42      4.05 o 
   2  15   3       19.07       26.49      7.70 o 
   3  15   3       38.59       48.94      9.03 o 
  -3  16   3       56.39       60.46      8.49 o 
  -2  16   3        5.14        2.30      5.41 o 
  -1  16   3       14.58       20.36      5.81 o 
   0  16   3       99.64       73.38      9.36 o 
   1  16   3       89.22      100.12      7.85 o 
   2  16   3       32.96       14.72      5.76 o 
   3  16   3        1.47        9.18      6.40 o 
  -3  17   3        0.22       -5.49      5.49 o 
  -2  17   3       53.04       46.60      9.40 o 
  -1  17   3        8.89        8.29      5.65 o 
   0  17   3      100.62       94.21     13.78 o 
   1  17   3       29.77       33.71      7.42 o 
   2  17   3       43.38       37.71      7.77 o 
  -2  18   3        0.00       -1.60      5.51 o 
  -1  18   3       20.34       27.26      9.15 o 
   0  18   3       24.72        3.18      5.81 o 
   1  18   3        0.14       -1.15      5.76 o 
   2  18   3        6.26       12.89      8.25 o 
  -1  19   3        6.05        7.44      8.33 o 
   0  19   3       34.76       37.02      8.27 o 
   1  19   3        1.42        0.08      5.20 o 
  -4   0   4      250.51      258.24     11.20 o 
  -2   0   4     2277.68     2503.94     61.07 o 
   0   0   4       10.74       12.96      3.08 o 
   2   0   4      276.21      305.14      8.30 o 
   4   0   4       43.27       58.47      7.79 o 
  -5   1   4        4.84        6.01      2.56 o 
  -4   1   4        0.04       -1.75      1.75 o 
  -3   1   4       12.13        7.56      1.98 o 
  -2   1   4      442.08      420.80      8.53 o 
  -1   1   4     2900.21     2831.05     37.83 o 
   0   1   4     1759.85     1797.20     34.01 o 
   1   1   4      654.68      617.46     13.11 o 
   2   1   4      706.07      713.44     11.15 o 
   3   1   4       42.94       47.77      4.07 o 
   4   1   4        1.45        2.29      2.63 o 
   5   1   4       32.81       30.87      5.03 o 
  -5   2   4      169.60      144.04     10.57 o 
  -4   2   4      180.75      176.67      8.89 o 
  -3   2   4       38.71       48.58      3.35 o 
  -2   2   4      172.53      148.06      4.74 o 
  -1   2   4     2118.77     2168.45     32.11 o 
   0   2   4      490.21      486.91      9.97 o 
   1   2   4        3.04        0.60      1.79 o 
   2   2   4     4156.08     4044.54     58.93 o 
   3   2   4       19.28       15.59      3.32 o 
   4   2   4        2.88       -2.46      2.46 o 
   5   2   4        4.67        2.36      3.33 o 
  -5   3   4        5.48        9.17      3.35 o 
  -4   3   4      136.63      130.06      6.39 o 
  -3   3   4      241.35      255.14      7.53 o 
  -2   3   4       10.63       20.59      1.91 o 
  -1   3   4      848.16      847.34     14.60 o 
   0   3   4       91.40       94.47      9.35 o 
   1   3   4     2101.04     2189.56     63.29 o 
   2   3   4        1.66        1.03      1.79 o 
   3   3   4        1.76        0.64      2.20 o 
   4   3   4        6.37        5.79      3.21 o 
   5   3   4        0.00        1.30      3.20 o 
  -5   4   4        0.94        4.32      2.99 o 
  -4   4   4       20.34       19.81      3.03 o 
  -3   4   4      104.67      104.66      4.97 o 
  -2   4   4     2241.46     2269.98     37.83 o 
  -1   4   4      201.69      219.99      6.82 o 
   0   4   4       39.16       38.95      3.37 o 
   1   4   4      514.24      538.26     14.29 o 
   2   4   4      764.59      721.80     16.90 o 
   3   4   4        0.39        2.54      2.28 o 
   4   4   4       45.27       37.12      5.88 o 
   5   4   4        1.07       -0.47      4.03 o 
  -5   5   4      114.15      110.06      7.40 o 
  -4   5   4       82.45       91.67      6.50 o 
  -3   5   4      507.87      518.35     12.48 o 
  -2   5   4       52.53       57.36      4.44 o 
  -1   5   4       31.63       34.11      2.53 o 
   0   5   4      260.79      300.12     12.41 o 
   1   5   4      696.46      648.01     17.44 o 
   2   5   4        2.65        5.82      2.58 o 
   3   5   4      162.93      170.21     10.06 o 
   4   5   4       87.48       95.71      9.22 o 
   5   5   4        7.68        6.55      4.80 o 
  -5   6   4        0.02        5.63      3.16 o 
  -4   6   4       87.31       88.20      5.82 o 
  -3   6   4      418.10      414.32     10.04 o 
  -2   6   4        7.60       15.39      2.63 o 
  -1   6   4       97.64      100.39      5.24 o 
   0   6   4      214.74      219.08      8.04 o 
   1   6   4     1016.14     1049.13     41.68 o 
   2   6   4       62.31       77.01      5.99 o 
   3   6   4      214.95      227.18     11.27 o 
   4   6   4        2.72        7.56      4.56 o 
   5   6   4        0.78        3.23      4.79 o 
  -5   7   4       36.79       38.08      8.82 o 
  -4   7   4      277.41      280.03     21.60 o 
  -3   7   4        9.51        8.80      2.48 o 
  -2   7   4        4.16        2.31      1.34 o 
  -1   7   4      106.05       94.07      5.53 o 
   0   7   4     1805.94     1916.97     45.44 o 
   1   7   4       59.10       80.45     11.32 o 
   2   7   4       14.36        9.17      3.91 o 
   3   7   4       66.39       64.40     13.38 o 
   4   7   4       43.49       47.40      7.51 o 
   5   7   4        3.22        6.35      5.59 o 
  -5   8   4        1.62        0.27      4.01 o 
  -4   8   4       72.86       71.62      6.22 o 
  -3   8   4      197.74      175.18      6.18 o 
  -2   8   4       15.04       15.29      3.31 o 
  -1   8   4       63.09       74.10      5.80 o 
   0   8   4       26.79       32.41      7.23 o 
   1   8   4        9.10        8.40      2.64 o 
   2   8   4       28.15       34.59      7.01 o 
   3   8   4       12.87       11.34      5.30 o 
   4   8   4        5.39        5.49      5.12 o 
   5   8   4        8.28        3.54      6.40 o 
  -5   9   4        0.99        1.01      5.17 o 
  -4   9   4      267.79      239.30     12.24 o 
  -3   9   4       70.35       70.38      6.51 o 
  -2   9   4        4.71        1.48      2.54 o 
  -1   9   4      368.81      332.94     18.95 o 
   0   9   4       38.49       54.69      8.96 o 
   1   9   4       36.63       33.94      5.53 o 
   2   9   4       49.30       55.34      3.88 o 
   3   9   4        0.00       -1.72      3.87 o 
   4   9   4       44.73       50.16      9.35 o 
   5   9   4       38.76       59.16     10.90 o 
  -5  10   4        8.82       12.83      4.58 o 
  -4  10   4        1.76        1.94      3.81 o 
  -3  10   4      264.95      274.02     12.81 o 
  -2  10   4      103.29      117.10      9.34 o 
  -1  10   4       53.05       57.84      6.11 o 
   0  10   4       70.15       54.06      6.61 o 
   1  10   4       71.16       79.48     12.00 o 
   2  10   4      162.64      151.31      6.99 o 
   3  10   4       33.51       32.27      7.57 o 
   4  10   4        0.54        3.34      6.04 o 
  -4  11   4       21.66       28.93     12.80 o 
  -3  11   4      111.70      105.14      9.12 o 
  -2  11   4        6.55        3.65      4.31 o 
  -1  11   4        0.11        1.08      3.81 o 
   0  11   4       45.14       47.36      5.27 o 
   1  11   4      186.88      185.93     14.11 o 
   2  11   4      231.88      225.97      8.92 o 
   3  11   4        0.06       -0.16      5.34 o 
   4  11   4       25.90       32.34      9.53 o 
  -4  12   4      106.01      114.16     13.89 o 
  -3  12   4        0.20       -4.16      5.37 o 
  -2  12   4      149.58      126.66     11.76 o 
  -1  12   4      130.31      135.53     10.06 o 
   0  12   4       13.24        5.02      3.75 o 
   1  12   4      267.05      264.62     17.16 o 
   2  12   4      268.62      269.48     22.07 o 
   3  12   4        0.30       -3.88      5.84 o 
   4  12   4        7.13        3.55      7.49 o 
  -4  13   4        1.08       -1.61      5.20 o 
  -3  13   4        0.19       -2.64      3.94 o 
  -2  13   4        6.96        3.54      4.79 o 
  -1  13   4      507.84      533.82     26.18 o 
   0  13   4      106.61       76.65      7.93 o 
   1  13   4      135.36      170.48     14.10 o 
   2  13   4        8.78       12.41      3.46 o 
   3  13   4       44.34       54.07      9.99 o 
   4  13   4       11.48       16.44     23.36 o 
  -4  14   4       11.12        7.45      6.18 o 
  -3  14   4        0.83        7.33      5.23 o 
  -2  14   4      199.01      176.26     13.00 o 
  -1  14   4       57.87       47.26      8.19 o 
   0  14   4      269.73      296.21     15.94 o 
   1  14   4       68.23       68.21      7.65 o 
   2  14   4       98.43      103.21      8.95 o 
   3  14   4        0.51       -1.81      5.38 o 
  -3  15   4       16.98       27.32      6.91 o 
  -2  15   4        0.01       11.73      5.80 o 
  -1  15   4      316.38      345.03     21.04 o 
   0  15   4       35.33       38.92      7.28 o 
   1  15   4      347.37      364.94     16.01 o 
   2  15   4        0.38       -2.46      6.67 o 
   3  15   4        0.09        1.75      6.68 o 
  -3  16   4       16.99       14.74      6.62 o 
  -2  16   4      213.91      237.60     18.27 o 
  -1  16   4        0.15        1.45      5.83 o 
   0  16   4        6.24        3.69      4.05 o 
   1  16   4        1.25        4.13      3.78 o 
   2  16   4      223.61      215.51     19.53 o 
   3  16   4       18.96       10.92     15.08 o 
  -2  17   4        0.10       -0.77      5.78 o 
  -1  17   4        8.91       23.59      6.29 o 
   0  17   4        5.66       -0.26      5.14 o 
   1  17   4       36.31       46.91      9.20 o 
   2  17   4       23.74       11.17      6.46 o 
  -2  18   4       10.98       12.08      6.87 o 
  -1  18   4        3.45        1.98      5.78 o 
   0  18   4        8.13        4.61      6.30 o 
   1  18   4        0.34       10.01      5.99 o 
   2  18   4       29.50       44.83     10.67 o 
  -1  19   4       35.36       24.20      9.33 o 
   0  19   4       55.31       65.94     10.77 o 
   1  19   4       14.44       19.89     13.15 o 
  -5   0   5        0.00       -1.59      7.52 o 
  -3   0   5       23.17       19.66      3.43 o 
  -1   0   5     1945.95     1952.59     39.83 o 
   1   0   5       79.35       64.89      6.79 o 
   3   0   5      116.92      110.61      8.91 o 
   5   0   5        0.00        7.33      5.63 o 
  -5   1   5       40.60       31.19      4.31 o 
  -4   1   5       15.15       14.66      2.57 o 
  -3   1   5        0.03        0.06      1.52 o 
  -2   1   5       29.31       24.03      2.60 o 
  -1   1   5        8.03        5.13      1.63 o 
   0   1   5      323.23      322.99      9.50 o 
   1   1   5      229.75      309.00     13.06 o 
   2   1   5     1871.02     1801.36     26.85 o 
   3   1   5       40.00       42.67      4.31 o 
   4   1   5       16.72       20.41      4.07 o 
   5   1   5       13.55        8.51      4.27 o 
  -5   2   5       43.16       43.52      4.53 o 
  -4   2   5      140.44      146.26      8.67 o 
  -3   2   5      144.38      151.54      5.41 o 
  -2   2   5     1217.23     1237.53     19.48 o 
  -1   2   5     1379.62     1393.34     22.87 o 
   0   2   5      239.37      269.05     13.73 o 
   1   2   5        0.97       -1.67      1.86 o 
   2   2   5       37.45       39.46      2.81 o 
   3   2   5      218.56      207.32      9.87 o 
   4   2   5        8.70       10.56      3.67 o 
   5   2   5       17.30       18.20      4.72 o 
  -5   3   5        0.30       -2.51      2.90 o 
  -4   3   5        2.64        2.05      2.48 o 
  -3   3   5      234.53      240.53      8.71 o 
  -2   3   5       42.21       57.07      2.96 o 
  -1   3   5      435.03      481.81     10.07 o 
   0   3   5      734.01      695.64     18.32 o 
   1   3   5     1325.16     1376.28     37.42 o 
   2   3   5      103.46       92.58      4.38 o 
   3   3   5        0.01       -2.19      2.19 o 
   4   3   5        3.63        6.66      4.32 o 
   5   3   5        1.23       -1.73      3.91 o 
  -5   4   5        2.41       -0.38      3.24 o 
  -4   4   5      899.81      816.59     21.72 o 
  -3   4   5      127.21      129.90      6.14 o 
  -2   4   5      362.21      325.43      7.75 o 
  -1   4   5      514.46      569.96     11.55 o 
   0   4   5       98.87       83.69      6.14 o 
   1   4   5       22.53       13.80      3.03 o 
   2   4   5       65.19       68.02      4.86 o 
   3   4   5      134.47      146.09      8.14 o 
   4   4   5        9.67       12.99      4.71 o 
   5   4   5        8.14        9.01      4.99 o 
  -5   5   5       53.65       66.52      8.35 o 
  -4   5   5        1.69        1.53      2.52 o 
  -3   5   5      467.45      471.30     12.14 o 
  -2   5   5       46.51       50.10      3.40 o 
  -1   5   5      191.43      159.68      8.74 o 
   0   5   5       61.67       78.46      5.84 o 
   1   5   5      896.24     1086.20     47.80 o 
   2   5   5      487.48      491.44     11.57 o 
   3   5   5        3.93        2.22      3.33 o 
   4   5   5        1.85       -0.27      4.05 o 
   5   5   5        7.37        4.45      4.97 o 
  -5   6   5        0.02       -1.14      3.81 o 
  -4   6   5       28.61       18.58      3.54 o 
  -3   6   5        4.01        6.27      2.04 o 
  -2   6   5      360.51      348.10     10.58 o 
  -1   6   5      961.38      947.34     19.22 o 
   0   6   5     2330.05     2212.62     46.49 o 
   1   6   5      257.15      221.41     23.72 o 
   2   6   5       34.43       35.83      4.83 o 
   3   6   5      127.86      124.47      9.49 o 
   4   6   5       23.51       29.38      6.57 o 
   5   6   5        8.03        9.56      7.92 o 
  -5   7   5       32.34       44.39      6.78 o 
  -4   7   5        1.98        4.55      4.11 o 
  -3   7   5     1958.23     1862.09     32.83 o 
  -2   7   5       46.46       51.88      5.66 o 
  -1   7   5     1370.39     1307.02     25.96 o 
   0   7   5      257.03      303.88     17.12 o 
   1   7   5        0.07       -0.41      2.83 o 
   2   7   5      491.86      553.53     21.53 o 
   3   7   5      229.17      281.12     17.47 o 
   4   7   5        9.67        4.17      5.35 o 
   5   7   5        7.83       -0.33      5.55 o 
  -5   8   5        0.07       -1.43      3.08 o 
  -4   8   5       28.28       30.68      4.63 o 
  -3   8   5       61.63       59.52      5.22 o 
  -2   8   5      571.70      608.35     15.80 o 
  -1   8   5       99.05      118.34     10.65 o 
   0   8   5      229.87      198.13     10.87 o 
   1   8   5        2.35        2.48      2.88 o 
   2   8   5       61.91       59.61      4.97 o 
   3   8   5       30.71       36.46      7.45 o 
   4   8   5        0.38       -4.68      5.30 o 
   5   8   5        0.31        5.86      6.63 o 
  -5   9   5       17.02       14.98      5.21 o 
  -4   9   5        0.06        4.18      3.58 o 
  -3   9   5       88.12      100.05      9.86 o 
  -2   9   5      501.25      516.56     15.00 o 
  -1   9   5        4.71        3.79      2.69 o 
   0   9   5      137.70      132.81      8.18 o 
   1   9   5      886.55      932.23     22.70 o 
   2   9   5       33.80       32.97      3.94 o 
   3   9   5        2.03       12.38     14.79 o 
   4   9   5        0.08        3.22      5.85 o 
  -5  10   5        0.34       -1.70      4.24 o 
  -4  10   5       58.58       47.24      8.46 o 
  -3  10   5       28.95       28.09      4.88 o 
  -2  10   5      116.71      145.14     11.44 o 
  -1  10   5       26.62       24.14      3.81 o 
   0  10   5      160.32      143.04      8.96 o 
   1  10   5      206.68      211.75     11.04 o 
   2  10   5       18.37       16.61      3.59 o 
   3  10   5       52.67       72.65     11.17 o 
   4  10   5        0.76        5.40      6.52 o 
  -4  11   5        4.33        2.73      4.88 o 
  -3  11   5      205.52      183.91     17.34 o 
  -2  11   5      309.84      305.26     16.05 o 
  -1  11   5       26.90       38.99      4.73 o 
   0  11   5       55.35       51.66      5.88 o 
   1  11   5      119.23      108.15      9.46 o 
   2  11   5        5.94       -0.93      2.73 o 
   3  11   5        1.71        2.33      5.90 o 
   4  11   5        3.52        8.82      8.07 o 
  -4  12   5       34.39       47.42      8.09 o 
  -3  12   5       26.44       25.32      6.97 o 
  -2  12   5      603.51      586.24     26.08 o 
  -1  12   5       67.21       54.67      6.38 o 
   0  12   5       69.86       72.29      7.03 o 
   1  12   5       17.97       19.92      6.02 o 
   2  12   5       51.31       59.10      8.52 o 
   3  12   5       87.98      114.56     13.17 o 
   4  12   5        3.50       -2.02      7.74 o 
  -4  13   5        6.79       10.31      6.56 o 
  -3  13   5       30.01       37.05      6.99 o 
  -2  13   5       17.32       12.21      5.37 o 
  -1  13   5       14.49       20.49      4.79 o 
   0  13   5       15.04       25.13      5.64 o 
   1  13   5        8.08        8.20      4.35 o 
   2  13   5      538.77      588.86     23.15 o 
   3  13   5        1.24        1.83      5.91 o 
   4  13   5        1.31        7.23      8.93 o 
  -4  14   5        2.34        7.32      6.56 o 
  -3  14   5        2.93        6.70      6.01 o 
  -2  14   5        0.99       -4.21      4.21 o 
  -1  14   5      226.11      224.03     12.62 o 
   0  14   5        0.12        6.57      3.87 o 
   1  14   5        1.49        6.87      4.10 o 
   2  14   5        0.01        2.74      4.10 o 
   3  14   5        2.03        4.47      8.72 o 
  -3  15   5        1.90        0.38      5.73 o 
  -2  15   5       11.50       16.33      6.18 o 
  -1  15   5        5.90        9.47      5.24 o 
   0  15   5       70.58       77.39      9.29 o 
   1  15   5        1.13        3.24      4.46 o 
   2  15   5       28.88       21.12      5.52 o 
   3  15   5        1.08        5.50     12.04 o 
  -3  16   5        8.82        1.78      6.99 o 
  -2  16   5       48.53       41.66      8.61 o 
  -1  16   5        7.46        6.16      4.98 o 
   0  16   5        0.22        1.87      3.96 o 
   1  16   5        8.59        4.25      4.61 o 
   2  16   5       13.92        8.67      5.11 o 
   3  16   5       29.80       31.93      9.95 o 
  -2  17   5       73.88       96.74     10.91 o 
  -1  17   5        3.12       -4.09      4.93 o 
   0  17   5       15.30       21.61      7.10 o 
   1  17   5       21.24       14.60      6.04 o 
   2  17   5       21.01        0.80     14.54 o 
  -2  18   5       32.52       23.49     11.56 o 
  -1  18   5       13.87       11.88      6.50 o 
   0  18   5       95.16      102.58     12.17 o 
   1  18   5       97.39      108.54     14.01 o 
   0  19   5        0.33        1.83      6.87 o 
  -4   0   6     1608.95     1454.07     45.35 o 
  -2   0   6      910.10      888.49     22.63 o 
   0   0   6      587.46      673.83     40.30 o 
   2   0   6     6387.11     6407.49    137.41 o 
   4   0   6       16.94       13.61      5.95 o 
  -5   1   6       45.00       44.17      4.82 o 
  -4   1   6       34.70       36.22      4.23 o 
  -3   1   6        1.22       -0.82      1.68 o 
  -2   1   6      410.97      440.39      7.99 o 
  -1   1   6       96.78       83.89      4.23 o 
   0   1   6       20.35       21.54      3.34 o 
   1   1   6       34.17       25.60      4.05 o 
   2   1   6     2210.86     2160.84     37.33 o 
   3   1   6      110.01      109.32      6.07 o 
   4   1   6        7.69        6.13      3.65 o 
   5   1   6        0.37        2.20      3.96 o 
  -5   2   6        7.22        8.17      3.17 o 
  -4   2   6        5.80        7.69      2.66 o 
  -3   2   6      404.37      406.18      9.90 o 
  -2   2   6      881.46      924.24     14.88 o 
  -1   2   6     1248.53     1304.10     23.26 o 
   0   2   6       19.68       17.81      3.31 o 
   1   2   6       74.62       82.13      6.44 o 
   2   2   6      681.20      730.98     17.07 o 
   3   2   6        7.87        7.49      3.15 o 
   4   2   6        6.40        9.94      4.35 o 
   5   2   6        5.76        6.10      5.01 o 
  -5   3   6        7.47        7.86      2.96 o 
  -4   3   6      135.91      148.79      7.08 o 
  -3   3   6      147.91      141.65      6.25 o 
  -2   3   6      439.86      447.66      8.92 o 
  -1   3   6     1386.34     1506.74     26.54 o 
   0   3   6      345.53      360.80     12.32 o 
   1   3   6       16.64       26.83      4.27 o 
   2   3   6       15.84       17.61      3.09 o 
   3   3   6       45.63       44.38      4.91 o 
   4   3   6        6.78       10.55      4.83 o 
   5   3   6        0.09        0.36      4.92 o 
  -5   4   6       18.12       25.07      4.71 o 
  -4   4   6       98.89       89.50      6.83 o 
  -3   4   6        3.05        0.93      1.90 o 
  -2   4   6        3.67        8.18      1.88 o 
  -1   4   6      894.56      890.95     18.10 o 
   0   4   6       96.06       99.14      9.18 o 
   1   4   6       54.05       55.16      5.74 o 
   2   4   6       22.67       18.31      3.01 o 
   3   4   6       47.92       49.02      6.36 o 
   4   4   6       24.15       21.22      6.03 o 
   5   4   6        3.67        7.90      5.32 o 
  -5   5   6       17.49       21.22      4.04 o 
  -4   5   6       89.43       84.81      5.95 o 
  -3   5   6     1244.92     1210.48     24.24 o 
  -2   5   6      977.41      892.90     17.36 o 
  -1   5   6      535.90      570.14     12.88 o 
   0   5   6      444.88      475.86     15.33 o 
   1   5   6        0.47       -1.46      3.08 o 
   2   5   6      148.41      174.91      9.53 o 
   3   5   6        9.85        5.80      4.42 o 
   4   5   6        3.90        3.34      4.70 o 
   5   5   6        0.84       -0.53      6.51 o 
  -5   6   6       27.61       37.63      4.98 o 
  -4   6   6        0.08        1.77      2.45 o 
  -3   6   6        2.96        2.05      1.92 o 
  -2   6   6      162.81      174.75      6.76 o 
  -1   6   6       20.21       14.77      2.97 o 
   0   6   6      187.72      173.47     11.15 o 
   1   6   6     2446.08     2751.21     54.15 o 
   2   6   6        8.80        6.50      3.39 o 
   3   6   6       59.09       81.09      9.86 o 
   4   6   6       17.78       15.73      5.96 o 
   5   6   6        3.52        1.89      6.92 o 
  -5   7   6        1.65       -1.19      3.16 o 
  -4   7   6        5.26        6.35      4.03 o 
  -3   7   6       53.15       47.17      3.56 o 
  -2   7   6     1138.97     1138.61     23.04 o 
  -1   7   6       11.04       12.22      3.49 o 
   0   7   6      156.99      177.21      8.50 o 
   1   7   6       55.51       58.66      5.42 o 
   2   7   6      292.52      296.09     11.47 o 
   3   7   6        3.05       -4.45      4.45 o 
   4   7   6       14.55       18.89      7.41 o 
   5   7   6        0.03        6.19      8.55 o 
  -5   8   6       20.65       16.37      4.76 o 
  -4   8   6        0.81       -0.26      3.42 o 
  -3   8   6      292.77      265.58     11.97 o 
  -2   8   6      218.35      236.57     18.08 o 
  -1   8   6      257.01      271.14     35.79 o 
   0   8   6        3.65        2.65      2.78 o 
   1   8   6      339.68      493.22     42.65 o 
   2   8   6        7.60        9.06      3.09 o 
   3   8   6       79.75       68.34     10.06 o 
   4   8   6        7.70        6.19      6.33 o 
   5   8   6        2.29        2.67      8.66 o 
  -5   9   6        8.66       14.01      5.14 o 
  -4   9   6        2.23        2.87      3.54 o 
  -3   9   6      162.49      165.13     10.04 o 
  -2   9   6     1658.93     1574.14     32.18 o 
  -1   9   6      257.01      299.04     39.58 o 
   0   9   6      157.24      159.37      9.04 o 
   1   9   6       52.13       64.21     12.29 o 
   2   9   6       25.41       19.89      3.96 o 
   3   9   6        2.46        4.74      7.08 o 
   4   9   6       15.49       10.02      7.22 o 
  -4  10   6        0.06       -2.40      4.67 o 
  -3  10   6        0.06       -2.05      3.60 o 
  -2  10   6        0.25        1.93      3.36 o 
  -1  10   6      522.12      520.31     15.05 o 
   0  10   6      134.72      123.18      9.68 o 
   1  10   6      242.51      228.03     13.72 o 
   2  10   6       29.06       22.26      4.10 o 
   3  10   6       76.40       82.62     11.05 o 
   4  10   6       10.54        7.32      7.14 o 
  -4  11   6        3.41        3.01      5.21 o 
  -3  11   6       38.26       45.03      6.84 o 
  -2  11   6       70.35       88.18      9.24 o 
  -1  11   6      908.95      853.08     23.64 o 
   0  11   6      652.43      747.65     32.12 o 
   1  11   6      108.11       94.25     10.58 o 
   2  11   6      307.68      290.93     14.59 o 
   3  11   6        0.81        4.12      6.42 o 
   4  11   6        6.27        9.64      8.59 o 
  -4  12   6       78.15       84.98     14.01 o 
  -3  12   6       43.17       41.68      7.31 o 
  -2  12   6      178.97      172.32     11.31 o 
  -1  12   6      173.08      172.41     10.89 o 
   0  12   6      107.27      115.45     11.73 o 
   1  12   6        6.23        6.00      4.97 o 
   2  12   6       34.51       31.50      5.63 o 
   3  12   6       11.79        6.39      7.13 o 
   4  12   6        8.62       -1.05      8.26 o 
  -4  13   6        0.11        6.94      5.79 o 
  -3  13   6        0.77        2.74      4.69 o 
  -2  13   6      128.10      137.54     11.54 o 
  -1  13   6       11.78        6.33      3.91 o 
   0  13   6      173.72      172.09     10.26 o 
   1  13   6       42.54       39.03      7.38 o 
   2  13   6       45.07       33.70     10.53 o 
   3  13   6       26.44       23.61     12.15 o 
  -3  14   6        0.23       -1.97      4.92 o 
  -2  14   6      120.74      146.71     12.19 o 
  -1  14   6        0.03        6.61      9.79 o 
   0  14   6        9.58       11.68      4.50 o 
   1  14   6        0.58       -3.17      3.17 o 
   2  14   6       76.69       66.17      7.73 o 
   3  14   6       28.64       31.71      8.87 o 
  -3  15   6        5.65        8.85      5.95 o 
  -2  15   6        0.10       -4.23      7.05 o 
  -1  15   6       46.20       36.61      8.43 o 
   0  15   6       60.98       53.58      6.68 o 
   1  15   6       29.98       24.34      4.84 o 
   2  15   6       10.28        1.79      5.01 o 
   3  15   6       62.21       45.67     10.61 o 
  -3  16   6       15.32       16.91      7.90 o 
  -2  16   6       30.86       20.90      7.16 o 
  -1  16   6       14.01       11.80      5.83 o 
   0  16   6       21.23       10.14      4.94 o 
   1  16   6       30.59       33.92      7.63 o 
   2  16   6        0.07        1.85      4.48 o 
  -2  17   6        4.30        2.02      7.27 o 
  -1  17   6        9.06        3.92      5.82 o 
   0  17   6       13.07        6.43      5.09 o 
   1  17   6        0.92        8.21      6.98 o 
   2  17   6       31.80       37.24      7.24 o 
  -1  18   6        2.32       -3.00      5.69 o 
   0  18   6        0.16       -4.16      5.95 o 
   1  18   6       20.84       13.00      6.30 o 
  -5   0   7       19.50       19.07      7.20 o 
  -3   0   7      754.34      764.46     21.15 o 
  -1   0   7     2847.19     3113.55    154.09 o 
   1   0   7       56.51       61.52      9.77 o 
   3   0   7      492.89      447.08     14.52 o 
   5   0   7        0.41        6.81      7.03 o 
  -5   1   7       19.40       23.16      4.22 o 
  -4   1   7      168.83      185.41     10.98 o 
  -3   1   7       14.83       13.59      2.44 o 
  -2   1   7      211.13      210.09      6.63 o 
  -1   1   7       27.55       25.88      2.96 o 
   0   1   7      906.64      985.18     51.23 o 
   1   1   7      310.86      345.13     16.52 o 
   2   1   7      126.52      120.63      7.69 o 
   3   1   7       45.44       43.88      3.67 o 
   4   1   7        0.45       -1.19      3.47 o 
   5   1   7        0.79       -1.07      5.02 o 
  -5   2   7       15.29       17.92      3.92 o 
  -4   2   7      206.50      173.98      8.85 o 
  -3   2   7      819.23      707.73     14.88 o 
  -2   2   7       22.48       26.94      2.50 o 
  -1   2   7       84.44       68.07      4.37 o 
   0   2   7      401.18      420.08     12.52 o 
   1   2   7      185.93      157.78     11.86 o 
   2   2   7       25.86       19.58      4.89 o 
   3   2   7      580.39      529.25     13.36 o 
   4   2   7        0.12       -3.42      4.07 o 
   5   2   7        3.96        3.81      5.55 o 
  -5   3   7        3.03        7.90      3.30 o 
  -4   3   7        7.79       11.32      3.31 o 
  -3   3   7       54.80       58.77      4.29 o 
  -2   3   7      469.59      475.70     11.46 o 
  -1   3   7      111.48       94.14      5.24 o 
   0   3   7      161.86      155.24      7.70 o 
   1   3   7        6.89        7.29      3.27 o 
   2   3   7      303.32      289.64     10.14 o 
   3   3   7       45.15       49.09      4.13 o 
   4   3   7        7.48       11.90      5.79 o 
   5   3   7        0.00       -2.01      4.82 o 
  -5   4   7       35.93       36.35      4.78 o 
  -4   4   7        1.35        3.81      2.84 o 
  -3   4   7        5.69        3.39      2.28 o 
  -2   4   7        5.97        4.72      2.08 o 
  -1   4   7     1553.38     1583.66     32.14 o 
   0   4   7       38.83       30.60      4.62 o 
   1   4   7       11.87        8.83      5.80 o 
   2   4   7        0.53        3.10      2.42 o 
   3   4   7       46.65       36.06      7.79 o 
   4   4   7        0.04       -0.13      4.55 o 
   5   4   7        0.83       10.09      7.22 o 
  -5   5   7        0.55        3.68      6.68 o 
  -4   5   7      287.36      274.42     11.99 o 
  -3   5   7        0.88        1.46      2.28 o 
  -2   5   7      733.28      710.68     14.24 o 
  -1   5   7      737.50      765.04     17.96 o 
   0   5   7       35.83       46.48      7.96 o 
   1   5   7        9.53        4.09      2.82 o 
   2   5   7        1.92       -1.38      2.86 o 
   3   5   7       51.56       66.58     12.46 o 
   4   5   7        4.62        0.77      4.94 o 
   5   5   7       15.79       20.92      8.98 o 
  -5   6   7        0.21       -0.66      3.45 o 
  -4   6   7      109.24      118.67     18.71 o 
  -3   6   7       46.40       45.96      3.92 o 
  -2   6   7        3.70        2.50      2.23 o 
  -1   6   7        1.09        2.49      2.04 o 
   0   6   7      282.72      233.51     12.33 o 
   1   6   7       92.02      107.07     12.21 o 
   2   6   7      466.02      464.17     16.44 o 
   3   6   7       23.66       24.10      6.54 o 
   4   6   7       91.80       74.11     11.07 o 
   5   6   7        0.01       -0.89      6.48 o 
  -5   7   7        8.82        5.74      6.59 o 
  -4   7   7       51.69       59.04      6.21 o 
  -3   7   7      300.33      274.82      9.05 o 
  -2   7   7        7.18        6.22      2.46 o 
  -1   7   7      221.72      229.35     11.28 o 
   0   7   7       45.64       50.08      6.27 o 
   1   7   7       19.29       17.06      4.22 o 
   2   7   7        1.90       -2.68      2.99 o 
   3   7   7       18.03       29.31      8.12 o 
   4   7   7       10.06        0.65      6.04 o 
  -5   8   7        0.68        0.55      3.78 o 
  -4   8   7        2.69        5.57      3.38 o 
  -3   8   7       84.31       83.05      7.17 o 
  -2   8   7        0.14       -0.62      3.21 o 
  -1   8   7       39.76       41.15      4.16 o 
   0   8   7      112.92      106.04      8.36 o 
   1   8   7       44.88       51.16      5.51 o 
   2   8   7       35.26       44.80      9.19 o 
   3   8   7       11.46       12.93      7.37 o 
   4   8   7        7.19       12.24      7.49 o 
  -4   9   7        4.17        3.45      3.86 o 
  -3   9   7      165.65      144.35     11.00 o 
  -2   9   7       38.69       35.92      4.86 o 
  -1   9   7      196.80      172.77     13.83 o 
   0   9   7      300.84      304.18     12.33 o 
   1   9   7       51.89       38.07      6.03 o 
   2   9   7        2.98        6.78      5.79 o 
   3   9   7       10.20        9.33      7.51 o 
   4   9   7        0.03        4.94      7.22 o 
  -4  10   7        2.99        2.33      3.68 o 
  -3  10   7        5.90        5.46      3.60 o 
  -2  10   7       11.37        9.08      3.98 o 
  -1  10   7       64.79       56.04      6.26 o 
   0  10   7       11.00        8.69      3.54 o 
   1  10   7       25.61       27.78     10.52 o 
   2  10   7      126.34      120.11     18.51 o 
   3  10   7       56.85       73.54     13.25 o 
   4  10   7        7.34        2.05      7.49 o 
  -4  11   7       34.96       29.20      6.16 o 
  -3  11   7        4.39        4.10      3.77 o 
  -2  11   7      269.82      245.83     13.30 o 
  -1  11   7      134.08      125.69      8.80 o 
   0  11   7       19.31       17.32      4.22 o 
   1  11   7       12.41       22.66      5.08 o 
   2  11   7       11.92       18.22      7.21 o 
   3  11   7      113.96      161.61     15.85 o 
   4  11   7        7.70        5.00      7.74 o 
  -4  12   7       58.00       57.00      8.18 o 
  -3  12   7      307.60      318.52     18.06 o 
  -2  12   7        3.77       -2.97      3.70 o 
  -1  12   7      149.12      136.24      9.42 o 
   0  12   7        0.28       -0.46      3.12 o 
   1  12   7        2.47        2.34      4.00 o 
   2  12   7       32.62       29.90      6.56 o 
   3  12   7       12.41       14.06      6.49 o 
   4  12   7        1.72        0.42     10.43 o 
  -4  13   7       12.24        9.97      5.32 o 
  -3  13   7        0.03       -2.14      4.15 o 
  -2  13   7       12.96       13.67      5.38 o 
  -1  13   7        5.90        3.24      4.10 o 
   0  13   7      288.12      279.59     22.35 o 
   1  13   7      174.71      161.16     10.63 o 
   2  13   7       81.55       95.27      8.83 o 
   3  13   7        4.44       -1.59      7.68 o 
  -3  14   7       56.29       54.03      8.04 o 
  -2  14   7        3.55        5.13      4.73 o 
  -1  14   7      214.43      216.26     21.23 o 
   0  14   7       79.64       85.25      8.05 o 
   1  14   7       56.33       51.47      6.76 o 
   2  14   7       52.01       48.30      7.27 o 
   3  14   7        0.61       -6.42      6.42 o 
  -3  15   7        0.05       -0.60      4.96 o 
  -2  15   7       38.93       38.02      7.77 o 
  -1  15   7        0.33        2.68      4.78 o 
   0  15   7      108.49      114.27      9.22 o 
   1  15   7       29.05       16.83      4.77 o 
   2  15   7       75.76       74.48     12.62 o 
   3  15   7        0.29        2.81      7.80 o 
  -2  16   7       10.43       19.34      7.09 o 
  -1  16   7      182.84      212.69     14.20 o 
   0  16   7        6.87        0.92      4.54 o 
   1  16   7        0.48        4.67      5.00 o 
   2  16   7        2.47        8.37      5.93 o 
  -2  17   7      110.36      129.89     13.14 o 
  -1  17   7       12.18       28.21      7.79 o 
   0  17   7        2.87        5.92      5.20 o 
   1  17   7        6.58        1.60      5.56 o 
  -1  18   7        4.66        9.70      6.27 o 
   0  18   7        0.06       -2.65      6.51 o 
  -4   0   8       22.55       21.06      5.41 o 
  -2   0   8      287.86      296.81      9.32 o 
   0   0   8     1343.62     1329.83     42.63 o 
   2   0   8        0.05        4.51      6.91 o 
   4   0   8       12.47       -0.75      6.56 o 
  -5   1   8       28.74       30.67      5.24 o 
  -4   1   8       59.66       61.22      6.50 o 
  -3   1   8       83.35       86.65      6.34 o 
  -2   1   8       31.42       35.33      2.35 o 
  -1   1   8      794.81      805.93     36.18 o 
   0   1   8       62.67       71.18      7.56 o 
   1   1   8      175.62      181.36     13.41 o 
   2   1   8       14.76       18.32      5.49 o 
   3   1   8      316.41      316.92      9.46 o 
   4   1   8        0.48        1.77      5.89 o 
   5   1   8        0.42        1.52      5.66 o 
  -5   2   8       12.25       11.91      3.67 o 
  -4   2   8        0.69        6.37      2.94 o 
  -3   2   8      260.08      260.88     10.08 o 
  -2   2   8       22.44       14.92      2.47 o 
  -1   2   8      598.55      608.68     14.10 o 
   0   2   8     1010.52     1033.56     27.12 o 
   1   2   8        7.64        2.68      6.13 o 
   2   2   8       72.15       77.87      5.60 o 
   3   2   8        0.35        2.19      2.00 o 
   4   2   8        9.91       11.79      6.16 o 
   5   2   8        0.04        5.32      7.99 o 
  -5   3   8        5.27        3.77      3.36 o 
  -4   3   8        0.89        2.17      2.79 o 
  -3   3   8      262.28      268.07     12.07 o 
  -2   3   8      272.48      253.63      7.85 o 
  -1   3   8      240.83      236.53     19.11 o 
   0   3   8      488.26      526.29     16.99 o 
   1   3   8      256.50      269.54     17.97 o 
   2   3   8       95.77       90.71      6.62 o 
   3   3   8       17.14        7.96      3.03 o 
   4   3   8        4.94        6.22      5.66 o 
   5   3   8        0.01       -2.36      7.22 o 
  -5   4   8       97.31      104.56      8.54 o 
  -4   4   8        3.13        1.41      3.82 o 
  -3   4   8     1072.89     1034.83     23.76 o 
  -2   4   8      745.17      728.74     14.88 o 
  -1   4   8       51.24       46.88      4.65 o 
   0   4   8       39.86       51.57      5.87 o 
   1   4   8       32.57       26.74      6.33 o 
   2   4   8       36.22       29.37      4.38 o 
   3   4   8       15.23       13.81      3.19 o 
   4   4   8       10.06        9.89      6.19 o 
   5   4   8        0.00       -4.14      6.76 o 
  -5   5   8        1.26        0.08      3.26 o 
  -4   5   8       89.13       89.52      9.26 o 
  -3   5   8       24.50       21.85      2.96 o 
  -2   5   8      284.09      272.80     10.00 o 
  -1   5   8        1.94       -0.36      2.36 o 
   0   5   8       33.61       28.94      4.90 o 
   1   5   8        2.96       -0.13      4.01 o 
   2   5   8       47.25       38.00      4.80 o 
   3   5   8       50.19       53.17      5.16 o 
   4   5   8        6.89       17.29      8.33 o 
   5   5   8        6.19        0.75     11.28 o 
  -5   6   8       47.89       51.71      6.92 o 
  -4   6   8        7.15        3.02      5.49 o 
  -3   6   8        9.32        8.15      2.63 o 
  -2   6   8      123.02      133.65      6.74 o 
  -1   6   8        0.02       -1.97      1.97 o 
   0   6   8      571.45      627.73     21.06 o 
   1   6   8      409.88      439.82     16.30 o 
   2   6   8       35.20       41.22      4.81 o 
   3   6   8        3.88        1.07      2.43 o 
   4   6   8       27.35       19.50      8.48 o 
  -5   7   8        3.79        8.91      4.38 o 
  -4   7   8       46.40       58.00      6.77 o 
  -3   7   8       17.54       18.89      3.41 o 
  -2   7   8     1469.57     1429.12     29.11 o 
  -1   7   8        5.29       -1.15      2.72 o 
   0   7   8       68.92       67.59      7.03 o 
   1   7   8       36.64       32.40      4.52 o 
   2   7   8       64.36       70.95      9.44 o 
   3   7   8       90.73      116.92     11.69 o 
   4   7   8        1.42       -5.21      7.99 o 
  -5   8   8       30.32       34.14      9.29 o 
  -4   8   8        0.01       -2.75      2.75 o 
  -3   8   8       73.12       80.71      6.82 o 
  -2   8   8      258.42      237.08      9.42 o 
  -1   8   8      139.85      178.16     12.18 o 
   0   8   8       99.41      113.69      7.54 o 
   1   8   8        0.61       -3.26      3.26 o 
   2   8   8        0.09       -3.80      3.80 o 
   3   8   8        8.87        7.63      2.78 o 
   4   8   8       13.52       22.89      9.37 o 
  -4   9   8       34.31       19.37      5.28 o 
  -3   9   8        3.71       -2.41      2.97 o 
  -2   9   8       76.22       92.27      9.50 o 
  -1   9   8      184.89      167.99      9.79 o 
   0   9   8       61.36       73.65      6.83 o 
   1   9   8       32.31       25.62      4.41 o 
   2   9   8       59.60       53.17      6.93 o 
   3   9   8       23.45       35.24     10.20 o 
   4   9   8       17.24       13.78      8.56 o 
  -4  10   8       17.01       26.29      5.52 o 
  -3  10   8       53.50       48.97      6.82 o 
  -2  10   8        3.42        2.07      3.69 o 
  -1  10   8        4.03       -3.07      3.07 o 
   0  10   8       27.65       20.85      4.53 o 
   1  10   8        0.34        2.98      4.07 o 
   2  10   8       96.09      100.79     11.83 o 
   3  10   8        0.33       13.65      8.61 o 
   4  10   8        5.89       20.09      9.21 o 
  -4  11   8        0.37       -0.66      3.83 o 
  -3  11   8       10.59        4.46      4.14 o 
  -2  11   8       84.35       83.75      8.38 o 
  -1  11   8      290.61      325.46     19.90 o 
   0  11   8        8.89        7.29      4.63 o 
   1  11   8       59.59       54.39      6.89 o 
   2  11   8        5.24        8.05      6.14 o 
   3  11   8        3.80       -2.76      7.52 o 
   4  11   8        2.20        3.08     20.30 o 
  -4  12   8        2.07       -2.31      4.60 o 
  -3  12   8       29.51       26.58      6.06 o 
  -2  12   8      114.29      113.73      9.80 o 
  -1  12   8      384.55      413.88     16.95 o 
   0  12   8      143.63      158.61     10.18 o 
   1  12   8        0.01       -3.13      3.63 o 
   2  12   8        1.96        5.67      6.57 o 
   3  12   8        4.27        1.26      5.78 o 
  -3  13   8      117.98      115.98     12.49 o 
  -2  13   8       37.99       30.24      6.42 o 
  -1  13   8       62.43       55.72      7.27 o 
   0  13   8       11.22        2.58      3.95 o 
   1  13   8       25.85       27.23      5.66 o 
   2  13   8        0.19        0.41      4.20 o 
   3  13   8      161.33      154.79     15.81 o 
  -3  14   8       13.69       15.33      5.73 o 
  -2  14   8       32.52       38.05     12.22 o 
  -1  14   8        6.39        1.11      4.87 o 
   0  14   8      217.72      214.69     12.43 o 
   1  14   8        1.20       -0.67      4.15 o 
   2  14   8        0.37       -3.92      3.92 o 
   3  14   8        0.38        0.29      6.77 o 
  -3  15   8        2.49       -5.60      6.55 o 
  -2  15   8        2.06        5.22      5.96 o 
  -1  15   8       24.96       28.42      6.86 o 
   0  15   8        8.34        9.73      4.74 o 
   1  15   8       26.81       32.95      6.06 o 
   2  15   8        0.00       -2.77      4.75 o 
  -2  16   8        5.85        9.95      6.10 o 
  -1  16   8       61.42       55.22      8.50 o 
   0  16   8       28.63       39.29      7.49 o 
   1  16   8        0.08       -0.48      4.69 o 
   2  16   8        0.29        3.70      4.78 o 
  -1  17   8      136.03      184.19     15.24 o 
   0  17   8        0.04       -2.76      5.03 o 
   1  17   8       30.82       31.11      7.35 o 
  -5   0   9        6.66       14.59      6.29 o 
  -3   0   9     1264.45     1134.72     39.15 o 
  -1   0   9      144.66      148.81     11.28 o 
   1   0   9      311.34      324.71     38.34 o 
   3   0   9      232.43      188.03     14.67 o 
   5   0   9        2.63       -6.01     12.03 o 
  -5   1   9        0.04        1.81      3.51 o 
  -4   1   9       33.88       41.74      5.35 o 
  -3   1   9      310.19      311.06     13.88 o 
  -2   1   9      260.68      264.37      7.89 o 
  -1   1   9      147.22      147.20      7.18 o 
   0   1   9      227.17      239.00     15.02 o 
   1   1   9        0.68        2.68      4.01 o 
   2   1   9        6.64       10.56      5.86 o 
   3   1   9      528.90      499.36     18.71 o 
   4   1   9       21.59       20.46      8.51 o 
   5   1   9        0.94       -1.70      8.85 o 
  -5   2   9       10.78       11.44      3.94 o 
  -4   2   9       32.03       35.34      4.95 o 
  -3   2   9      137.90      148.50      8.73 o 
  -2   2   9      458.88      463.78     10.73 o 
  -1   2   9        0.23        0.86      1.93 o 
   0   2   9      144.20      172.57     14.18 o 
   1   2   9       38.47       37.17      6.18 o 
   2   2   9        5.26        6.12      4.25 o 
   3   2   9      151.05      167.81      8.54 o 
   4   2   9        3.59       -4.65      8.89 o 
  -5   3   9        6.45        4.02      3.61 o 
  -4   3   9        6.11        0.88      3.02 o 
  -3   3   9      274.83      257.07     11.04 o 
  -2   3   9        8.24        7.13      1.74 o 
  -1   3   9      498.66      586.78     27.31 o 
   0   3   9       66.46       78.92      6.85 o 
   1   3   9       72.08       62.35      7.27 o 
   2   3   9        5.49        8.26      4.58 o 
   3   3   9        4.22        3.53      2.47 o 
   4   3   9       21.13       10.26      7.52 o 
  -5   4   9        1.99       -1.48      3.65 o 
  -4   4   9       71.15       85.46     11.35 o 
  -3   4   9       66.39       67.37      6.82 o 
  -2   4   9        2.29        2.49      2.37 o 
  -1   4   9      140.50      141.89     11.68 o 
   0   4   9      456.00      552.44     20.98 o 
   1   4   9      217.72      217.00     13.33 o 
   2   4   9        8.92       11.16      3.90 o 
   3   4   9        9.02        3.92      3.53 o 
   4   4   9        1.00       -2.99      6.35 o 
  -5   5   9       62.49       90.06      9.03 o 
  -4   5   9        4.97        7.38      3.98 o 
  -3   5   9       15.40       11.48      2.87 o 
  -2   5   9      739.78      710.58     16.91 o 
  -1   5   9      830.87      801.78     19.67 o 
   0   5   9      315.34      300.44     12.43 o 
   1   5   9       60.85       59.22      6.91 o 
   2   5   9       54.66       58.92      6.64 o 
   3   5   9        8.90       10.17      5.38 o 
   4   5   9        0.59        1.82      9.31 o 
  -5   6   9        2.56       -0.40      4.56 o 
  -4   6   9      211.69      243.06     14.17 o 
  -3   6   9       10.24       10.82      3.52 o 
  -2   6   9      301.50      303.72     10.77 o 
  -1   6   9      263.63      290.71     17.40 o 
   0   6   9        2.56        2.20      3.22 o 
   1   6   9       53.45       56.79      7.48 o 
   2   6   9      241.84      256.87     14.87 o 
   3   6   9        0.33       -2.03      4.05 o 
   4   6   9        3.94       13.20      8.34 o 
  -4   7   9        1.44        7.58      4.45 o 
  -3   7   9       30.43       30.32      4.72 o 
  -2   7   9      118.53      115.01      6.84 o 
  -1   7   9      518.27      528.94     15.41 o 
   0   7   9        2.47        0.11      2.99 o 
   1   7   9       34.81       31.98      5.77 o 
   2   7   9       25.35       25.86      6.27 o 
   3   7   9       33.31       25.45      7.19 o 
   4   7   9        0.08       -6.73      6.73 o 
  -4   8   9      119.14      108.05      9.43 o 
  -3   8   9        3.38        3.65      4.52 o 
  -2   8   9      622.24      570.39     17.91 o 
  -1   8   9       87.73       89.28      7.31 o 
   0   8   9       57.25       52.95      5.68 o 
   1   8   9        2.72        3.35      4.46 o 
   2   8   9       42.25       44.58      7.02 o 
   3   8   9        0.77        2.72      5.11 o 
   4   8   9        2.01        2.08      7.56 o 
  -4   9   9        3.34        5.10      4.28 o 
  -3   9   9       37.92       24.01      6.61 o 
  -2   9   9       45.34       45.62      6.40 o 
  -1   9   9     1368.51     1384.16     32.25 o 
   0   9   9      172.51      166.60      9.94 o 
   1   9   9       38.18       35.99      5.36 o 
   2   9   9        1.02       -1.08      5.62 o 
   3   9   9        1.64       -1.75      8.14 o 
   4   9   9        0.46       -7.92      7.92 o 
  -4  10   9       78.89       86.60      9.36 o 
  -3  10   9        3.18        1.49      3.90 o 
  -2  10   9       22.82       22.06      4.89 o 
  -1  10   9      142.24      136.46      9.50 o 
   0  10   9      304.16      302.33     17.63 o 
   1  10   9       15.56       18.69      4.65 o 
   2  10   9       44.82       46.19      9.18 o 
   3  10   9        4.00       -0.22      5.21 o 
   4  10   9        4.70        1.73     13.53 o 
  -4  11   9        0.29       -1.16      4.14 o 
  -3  11   9       86.62      114.47     10.71 o 
  -2  11   9        4.71        1.74      4.14 o 
  -1  11   9        6.79        3.11      4.41 o 
   0  11   9      209.75      227.17     15.79 o 
   1  11   9       91.40      100.35      8.00 o 
   2  11   9        5.16       -0.56      4.82 o 
   3  11   9       54.08       48.43      5.86 o 
  -3  12   9       39.34       25.84      6.44 o 
  -2  12   9       48.90       52.07      7.48 o 
  -1  12   9       43.91       38.67      6.33 o 
   0  12   9       10.31       11.02      6.15 o 
   1  12   9      169.09      184.47     12.04 o 
   2  12   9       14.26       13.30      7.49 o 
   3  12   9        0.93        5.24      7.43 o 
  -3  13   9        7.29        2.03      4.88 o 
  -2  13   9       42.17       49.76      8.48 o 
  -1  13   9      102.36      100.76     10.20 o 
   0  13   9      153.32      141.68     10.11 o 
   1  13   9       55.11       49.46      6.94 o 
   2  13   9       31.04       27.01      8.59 o 
   3  13   9        6.29        6.38      8.57 o 
  -3  14   9       20.19       20.78      9.60 o 
  -2  14   9        3.06        7.74      5.66 o 
  -1  14   9        0.26       -2.42      4.71 o 
   0  14   9        2.15        1.21      4.28 o 
   1  14   9        0.20       -2.68      4.47 o 
   2  14   9        0.00       -0.48      4.88 o 
  -2  15   9       23.23       17.38      7.05 o 
  -1  15   9        0.84       -1.52      5.21 o 
   0  15   9        8.55        5.11      4.65 o 
   1  15   9        8.73        3.66      5.21 o 
   2  15   9        1.84        1.66      4.61 o 
  -2  16   9        8.87       10.20      7.15 o 
  -1  16   9        3.27        0.14      5.78 o 
   0  16   9        9.55        1.34      5.32 o 
   1  16   9       58.81       48.31      9.19 o 
   0  17   9        3.49        8.97      6.67 o 
  -4   0  10       10.03       22.62     10.97 o 
  -2   0  10      161.02      166.87      9.80 o 
   0   0  10      544.61      583.26     23.53 o 
   2   0  10       78.25       78.11     14.08 o 
   4   0  10      195.63      155.60     30.82 o 
  -5   1  10      116.29      150.00     12.26 o 
  -4   1  10       65.11       72.06      6.88 o 
  -3   1  10      218.62      223.40     11.20 o 
  -2   1  10       34.90       33.34      3.34 o 
  -1   1  10       61.82       54.39      4.38 o 
   0   1  10       47.27       56.60      9.73 o 
   1   1  10       12.60       16.31      5.97 o 
   2   1  10       24.32       33.30      6.47 o 
   3   1  10        3.29        1.62      3.21 o 
   4   1  10        1.08        3.46      9.40 o 
  -5   2  10        0.01       -1.95      3.36 o 
  -4   2  10       37.19       44.33      5.61 o 
  -3   2  10       53.66       53.70      5.89 o 
  -2   2  10      633.78      607.69     13.66 o 
  -1   2  10        4.55        4.25      2.36 o 
   0   2  10       37.03       41.51      4.78 o 
   1   2  10       17.51       21.82      5.46 o 
   2   2  10        5.00        6.56      7.33 o 
   3   2  10        3.28        4.66      3.59 o 
   4   2  10       57.54       37.96     12.76 o 
  -5   3  10       26.18       29.07      5.66 o 
  -4   3  10        6.39        8.82      3.67 o 
  -3   3  10       14.96       17.06      4.05 o 
  -2   3  10        2.14        1.40      2.59 o 
  -1   3  10       65.38       55.78      5.32 o 
   0   3  10      115.21      126.15      8.26 o 
   1   3  10        9.72       14.48      4.58 o 
   2   3  10        3.44        6.60      4.21 o 
   3   3  10       12.74       15.30      6.66 o 
   4   3  10       16.94       -1.10     12.78 o 
  -5   4  10        4.09        5.50      4.58 o 
  -4   4  10       50.61       51.64      7.25 o 
  -3   4  10        2.53        0.73      3.31 o 
  -2   4  10        5.33        3.04      2.51 o 
  -1   4  10      118.26      120.81      6.70 o 
   0   4  10      166.27      199.56     14.85 o 
   1   4  10       42.63       51.69      6.69 o 
   2   4  10        0.21       -3.41      3.41 o 
   3   4  10        3.21       -0.52      4.51 o 
   4   4  10        0.04        9.45      9.02 o 
  -5   5  10       13.44       20.75      8.22 o 
  -4   5  10       59.36       60.35      6.47 o 
  -3   5  10      176.04      138.39      7.76 o 
  -2   5  10      154.86      153.75      7.19 o 
  -1   5  10      150.25      165.10      9.35 o 
   0   5  10      583.18      622.87     20.00 o 
   1   5  10        1.05       -3.43      3.43 o 
   2   5  10       10.12        8.09      4.68 o 
   3   5  10        9.89        2.30      5.86 o 
   4   5  10        9.05        7.75     16.91 o 
  -4   6  10        3.15        3.64      4.25 o 
  -3   6  10      518.14      523.51     17.76 o 
  -2   6  10       11.31       11.31      3.55 o 
  -1   6  10      421.16      411.68     28.99 o 
   0   6  10        0.04        2.02      3.44 o 
   1   6  10      116.03      132.22     10.23 o 
   2   6  10        6.98        5.30      4.65 o 
   3   6  10       64.83       62.69     12.56 o 
   4   6  10        4.96       -1.28     15.41 o 
  -4   7  10       12.03       11.37      4.86 o 
  -3   7  10       35.16       27.29      4.72 o 
  -2   7  10       59.53       55.81      6.36 o 
  -1   7  10        3.85        0.10      3.28 o 
   0   7  10      204.89      203.09     11.56 o 
   1   7  10        3.17        4.77      4.24 o 
   2   7  10        9.54       16.99      5.72 o 
   3   7  10        0.03        9.56      5.34 o 
   4   7  10        0.45       -1.14      9.20 o 
  -4   8  10        1.61        3.51      5.61 o 
  -3   8  10       71.17       77.95      8.69 o 
  -2   8  10       35.89       31.84      5.26 o 
  -1   8  10      133.28      137.61     10.30 o 
   0   8  10       24.88       19.63      4.63 o 
   1   8  10      104.34       98.52     10.37 o 
   2   8  10       19.16       17.94     10.20 o 
   3   8  10        5.72        1.95      5.75 o 
   4   8  10        3.07        2.73     15.03 o 
  -4   9  10       23.71       30.34      6.51 o 
  -3   9  10        1.32        1.39      3.99 o 
  -2   9  10        2.01        0.87      3.54 o 
  -1   9  10        1.05       -3.14      3.14 o 
   0   9  10      183.30      198.25     11.30 o 
   1   9  10       87.71      100.16      7.88 o 
   2   9  10       24.19       37.03     10.42 o 
   3   9  10        0.00        5.24      7.74 o 
  -4  10  10       23.96       21.94      6.07 o 
  -3  10  10       22.39       17.80      5.62 o 
  -2  10  10       16.15       14.30      4.94 o 
  -1  10  10       60.89       52.05      6.92 o 
   0  10  10        2.34        0.08      3.75 o 
   1  10  10        7.88        4.09      4.73 o 
   2  10  10        0.05       -2.53      5.21 o 
   3  10  10       28.26       12.40      6.51 o 
  -3  11  10       23.84       28.86      8.24 o 
  -2  11  10      113.22       98.60      9.11 o 
  -1  11  10       99.19       98.25     11.12 o 
   0  11  10      228.59      238.59     12.83 o 
   1  11  10       66.41       61.48      6.79 o 
   2  11  10       14.23       11.70      9.80 o 
   3  11  10        2.54        2.73      3.67 o 
  -3  12  10       14.88        9.51      8.69 o 
  -2  12  10      172.19      189.49     14.62 o 
  -1  12  10        9.43       14.63      5.94 o 
   0  12  10        9.28        4.70      4.21 o 
   1  12  10        4.42        0.28      4.33 o 
   2  12  10        1.06       -2.82      6.02 o 
   3  12  10        4.87        4.69      3.31 o 
  -3  13  10       33.20       37.24     13.92 o 
  -2  13  10        2.63        9.29      5.95 o 
  -1  13  10        1.32        0.90      5.07 o 
   0  13  10       12.34        5.88      4.62 o 
   1  13  10       37.92       42.40      7.08 o 
   2  13  10       62.82       48.12     14.32 o 
  -2  14  10       17.62       24.50      7.79 o 
  -1  14  10       11.63       17.34      6.27 o 
   0  14  10       30.04       18.45      5.55 o 
   1  14  10       25.50       21.08      6.32 o 
   2  14  10        0.06       -1.52      4.72 o 
  -2  15  10        4.23        1.74      6.49 o 
  -1  15  10        3.74        5.96      5.75 o 
   0  15  10        0.10        2.58      5.09 o 
   1  15  10        0.01        1.14      5.07 o 
  -1  16  10        1.56       -5.57      5.57 o 
   0  16  10       18.60       25.81      6.99 o 
  -5   0  11       14.09        9.75      6.48 o 
  -3   0  11       72.37      107.18     11.80 o 
  -1   0  11      189.68      188.40     14.76 o 
   1   0  11       79.71       82.58     13.70 o 
   3   0  11        1.03        5.23      5.54 o 
  -5   1  11        5.71        0.90      4.11 o 
  -4   1  11      125.34      116.21      8.80 o 
  -3   1  11       42.87       49.97      7.23 o 
  -2   1  11      188.95      178.64      7.92 o 
  -1   1  11       71.38       66.57      5.68 o 
   0   1  11      362.59      409.93     16.47 o 
   1   1  11       27.01       24.42      7.63 o 
   2   1  11        8.98       13.75      6.46 o 
   3   1  11        1.98       -2.98      2.98 o 
   4   1  11       22.76       28.26     14.66 o 
  -4   2  11        5.64        4.35      3.75 o 
  -3   2  11       75.16       74.60      6.79 o 
  -2   2  11      285.57      297.00     18.60 o 
  -1   2  11       70.82       67.37      5.40 o 
   0   2  11       39.87       34.28      5.14 o 
   1   2  11      173.30      157.97     10.61 o 
   2   2  11        0.03       -4.47      4.47 o 
   3   2  11        9.62       13.32      4.61 o 
   4   2  11        1.69       -4.99      8.66 o 
  -4   3  11       85.31       78.38      7.57 o 
  -3   3  11        6.67        3.14      3.07 o 
  -2   3  11      557.14      533.33     15.40 o 
  -1   3  11       38.57       35.31      4.43 o 
   0   3  11       88.00       89.38     12.05 o 
   1   3  11      208.14      189.40     14.73 o 
   2   3  11        8.58        9.49      5.81 o 
   3   3  11        3.62       -0.89      3.72 o 
   4   3  11        0.03       -7.45      8.66 o 
  -4   4  11       58.90       69.94      7.37 o 
  -3   4  11       23.71       22.08      4.49 o 
  -2   4  11      271.25      272.42      9.78 o 
  -1   4  11      488.79      530.53     15.13 o 
   0   4  11       20.10       15.35      5.78 o 
   1   4  11       11.95       18.06      5.23 o 
   2   4  11       45.69       43.80      7.24 o 
   3   4  11        1.64        5.10      4.57 o 
   4   4  11        9.77       27.19     13.48 o 
  -4   5  11       16.76       15.13      5.80 o 
  -3   5  11        6.01        3.40      3.51 o 
  -2   5  11       78.48       76.29      5.93 o 
  -1   5  11        4.82        3.37      2.98 o 
   0   5  11        0.17       -3.03      4.49 o 
   1   5  11        0.29        0.07      3.76 o 
   2   5  11        0.01       -0.93      4.24 o 
   3   5  11        0.66       11.22      6.19 o 
   4   5  11        4.12       -2.51     18.79 o 
  -4   6  11       17.46       15.81      6.17 o 
  -3   6  11       19.61       15.97      4.33 o 
  -2   6  11       31.26       33.75      4.07 o 
  -1   6  11      205.43      196.48      9.72 o 
   0   6  11      121.55      126.25      9.44 o 
   1   6  11      105.75      112.33      8.75 o 
   2   6  11       26.96       15.70     11.83 o 
   3   6  11        0.39       -2.82      4.64 o 
   4   6  11        1.52       -7.14     10.15 o 
  -4   7  11        6.61        0.83      4.19 o 
  -3   7  11        1.90       -0.87      3.81 o 
  -2   7  11       63.41       52.56      7.84 o 
  -1   7  11      172.36      186.95     13.73 o 
   0   7  11        0.00       -2.27      3.33 o 
   1   7  11       39.49       50.13      6.41 o 
   2   7  11        0.81        1.42      5.80 o 
   3   7  11       28.58        7.83     17.64 o 
   4   7  11        8.83        5.02     11.65 o 
  -4   8  11        0.67        1.46      4.54 o 
  -3   8  11        0.00       -0.25      3.96 o 
  -2   8  11        1.99        3.24      3.46 o 
  -1   8  11      253.93      253.31     14.03 o 
   0   8  11        3.53       -3.55      3.55 o 
   1   8  11       36.46       39.35      6.25 o 
   2   8  11       15.48       16.66      7.93 o 
   3   8  11        1.21       15.01      8.66 o 
  -4   9  11       45.71       61.01     10.24 o 
  -3   9  11        0.14        1.67      4.13 o 
  -2   9  11        8.60        5.65      4.19 o 
  -1   9  11        1.14        1.07      4.13 o 
   0   9  11       30.79       16.88      4.83 o 
   1   9  11       61.71       92.79      7.94 o 
   2   9  11        0.85       -4.51      6.08 o 
   3   9  11        1.88        0.52      8.80 o 
  -3  10  11       37.57       45.88      7.91 o 
  -2  10  11        0.25        7.98      4.98 o 
  -1  10  11       19.58       23.17      5.36 o 
   0  10  11      125.25      119.89      9.52 o 
   1  10  11        4.29        5.76      4.23 o 
   2  10  11        6.71       -1.25      6.00 o 
   3  10  11       15.37        7.98      9.27 o 
  -3  11  11        4.27        3.65      4.59 o 
  -2  11  11       25.74       27.86     12.56 o 
  -1  11  11        0.03       -1.55      4.91 o 
   0  11  11       67.63       76.55     11.85 o 
   1  11  11       30.21       32.62      5.82 o 
   2  11  11        9.44        4.53      9.34 o 
   3  11  11        0.06       -2.70      4.87 o 
  -3  12  11        0.41       -3.10      8.70 o 
  -2  12  11        0.62        1.12      5.47 o 
  -1  12  11       62.30       51.93      7.98 o 
   0  12  11       70.62       68.17      7.42 o 
   1  12  11       30.44       25.20      5.54 o 
   2  12  11        2.25       -6.43      7.11 o 
  -2  13  11      169.10      158.56     22.78 o 
  -1  13  11        4.47        3.69      5.33 o 
   0  13  11       66.54       79.01      8.36 o 
   1  13  11       24.25       22.20      6.79 o 
   2  13  11        1.01        3.28      7.31 o 
  -2  14  11        9.50       12.06      7.21 o 
  -1  14  11       44.14       53.56     10.69 o 
   0  14  11        8.73        7.26      5.01 o 
   1  14  11       29.86       36.84      7.31 o 
  -1  15  11        1.06       -2.96      6.29 o 
   0  15  11       20.50       14.22      8.64 o 
   1  15  11        5.61       16.01      6.87 o 
  -4   0  12      130.22      127.63     13.55 o 
  -2   0  12      204.29      183.86     20.18 o 
   0   0  12        0.48       -4.03      4.03 o 
   2   0  12       36.99       39.31     13.91 o 
   4   0  12        2.68      -12.03     12.03 o 
  -4   1  12        0.80       -3.42      3.47 o 
  -3   1  12        6.77        5.96      4.83 o 
  -2   1  12      384.73      354.94     20.67 o 
  -1   1  12      381.36      398.52     22.39 o 
   0   1  12       14.97       11.38      4.12 o 
   1   1  12      163.85      137.89     11.84 o 
   2   1  12        0.16       -5.17      6.62 o 
   3   1  12        0.55       -5.46      7.22 o 
   4   1  12       87.31       72.03     17.98 o 
  -4   2  12       11.16        4.45      3.90 o 
  -3   2  12       32.48       32.12      5.32 o 
  -2   2  12      324.95      306.73     18.18 o 
  -1   2  12      144.64      150.54      8.50 o 
   0   2  12      140.57      145.27      9.79 o 
   1   2  12        0.63       -3.64      3.64 o 
   2   2  12        6.74       13.94      6.40 o 
   3   2  12        2.08        0.30      4.41 o 
   4   2  12       10.29        9.68     11.34 o 
  -4   3  12       10.44        6.35      5.50 o 
  -3   3  12       96.71      106.79      8.14 o 
  -2   3  12       83.82       88.69      7.27 o 
  -1   3  12       18.17       26.43      4.57 o 
   0   3  12      107.67      117.08      8.88 o 
   1   3  12        0.35       -2.11      3.62 o 
   2   3  12        1.76        1.24      5.52 o 
   3   3  12        0.23        0.22      4.84 o 
   4   3  12        6.16        1.80     10.01 o 
  -4   4  12       18.00       21.40     10.93 o 
  -3   4  12       28.67       32.38      6.05 o 
  -2   4  12        6.29       11.72      4.28 o 
  -1   4  12       52.46       45.00      5.94 o 
   0   4  12      102.51      122.70     10.69 o 
   1   4  12       34.17       39.28      6.20 o 
   2   4  12       62.26       61.47      9.30 o 
   3   4  12        0.62       -0.21      6.40 o 
   4   4  12        0.66       -0.67      9.73 o 
  -4   5  12      103.50      136.31     13.89 o 
  -3   5  12       11.82        8.86      4.69 o 
  -2   5  12       11.08       23.18      4.75 o 
  -1   5  12       92.17       89.04      7.29 o 
   0   5  12      124.09      137.22     14.45 o 
   1   5  12       58.83       66.21      7.13 o 
   2   5  12        1.01        6.40      6.11 o 
   3   5  12       15.51        8.43      6.05 o 
  -4   6  12        0.10       -4.92      4.93 o 
  -3   6  12      194.64      213.95     12.14 o 
  -2   6  12       32.29       37.86      5.51 o 
  -1   6  12      224.92      217.90     13.95 o 
   0   6  12       90.80       99.07     11.21 o 
   1   6  12       10.41        8.85      4.90 o 
   2   6  12       17.17       31.82      8.27 o 
   3   6  12        4.06       -2.79      5.81 o 
  -4   7  12       90.12      108.82     12.76 o 
  -3   7  12        0.29        3.49      4.32 o 
  -2   7  12        1.98        4.76      3.59 o 
  -1   7  12       69.23       77.42      8.30 o 
   0   7  12        3.63        6.20      3.99 o 
   1   7  12        4.04       11.83      4.70 o 
   2   7  12       19.52       17.78      7.44 o 
   3   7  12        7.09       23.48     10.35 o 
  -4   8  12        0.51       -1.45      5.05 o 
  -3   8  12       83.75      109.85     17.62 o 
  -2   8  12        4.41        1.66      4.35 o 
  -1   8  12      190.13      182.27     12.40 o 
   0   8  12        6.13        7.64      4.15 o 
   1   8  12        6.13       -0.20      4.25 o 
   2   8  12        0.96       -3.29      5.85 o 
   3   8  12        0.54        0.64      8.18 o 
  -3   9  12        0.01       -0.67      3.92 o 
  -2   9  12        5.43       -4.48      4.48 o 
  -1   9  12        0.06        4.99      4.43 o 
   0   9  12      283.99      305.89     17.33 o 
   1   9  12       51.58       66.18      8.14 o 
   2   9  12        0.03       -4.09      5.87 o 
   3   9  12        0.08        0.73      8.92 o 
  -3  10  12       50.98       55.19     11.71 o 
  -2  10  12       10.18       -4.09      4.67 o 
  -1  10  12        1.35        5.73      4.35 o 
   0  10  12      164.89      165.10     10.67 o 
   1  10  12       42.32       38.24      6.68 o 
   2  10  12        1.21       -1.02      6.38 o 
   3  10  12        3.47       12.08      8.40 o 
  -3  11  12       23.70       22.25     11.06 o 
  -2  11  12       66.67       75.19      9.88 o 
  -1  11  12        2.57       -1.89      4.65 o 
   0  11  12        4.73        5.66      4.17 o 
   1  11  12       26.93       19.75      5.21 o 
   2  11  12        0.26       20.39      8.85 o 
  -2  12  12        0.03        1.08      5.77 o 
  -1  12  12        2.13       -5.71      5.71 o 
   0  12  12        3.38        9.36      4.82 o 
   1  12  12       20.67       13.74      5.56 o 
   2  12  12       48.38       71.53     12.84 o 
  -2  13  12        1.48        5.26      6.37 o 
  -1  13  12       69.64       57.19      9.30 o 
   0  13  12       14.94        7.72      4.90 o 
   1  13  12       91.74       88.61      9.41 o 
  -1  14  12        0.17       -5.14      5.14 o 
   0  14  12       15.70       22.76      6.97 o 
   1  14  12        1.16        0.29      5.58 o 
  -3   0  13       25.88       11.29      6.01 o 
  -1   0  13       52.32       55.30     10.35 o 
   1   0  13       12.05       -6.12      6.12 o 
   3   0  13       19.58        5.21      6.94 o 
  -4   1  13       55.12       52.14      6.86 o 
  -3   1  13       65.04       62.57      9.13 o 
  -2   1  13       18.75        6.92      4.43 o 
  -1   1  13        5.10        4.93      3.95 o 
   0   1  13        0.90        5.78      4.11 o 
   1   1  13       51.39       57.61     10.39 o 
   2   1  13        5.98        4.94      5.93 o 
   3   1  13        0.58       -3.38      4.24 o 
  -4   2  13        5.86       -1.42      4.88 o 
  -3   2  13        0.62       -0.99      3.88 o 
  -2   2  13        0.46       -2.13      3.69 o 
  -1   2  13      112.62       89.26      7.59 o 
   0   2  13        4.50        6.06      4.19 o 
   1   2  13       74.92       94.47      9.30 o 
   2   2  13        1.30       -0.94      5.94 o 
   3   2  13        0.02       -0.03      4.24 o 
  -4   3  13        2.50       -3.29      4.24 o 
  -3   3  13       28.12       32.39      6.21 o 
  -2   3  13        3.63       -3.52      3.61 o 
  -1   3  13       12.29        5.12      3.98 o 
   0   3  13        6.14        5.80      3.94 o 
   1   3  13        8.77        7.31      5.91 o 
   2   3  13       20.81       41.41      8.80 o 
   3   3  13        0.02       -4.39      5.77 o 
  -4   4  13       31.84       26.89      6.56 o 
  -3   4  13        0.91        0.51      4.09 o 
  -2   4  13        6.07        8.40      4.89 o 
  -1   4  13        7.92       15.55      4.44 o 
   0   4  13       45.59       29.97      5.94 o 
   1   4  13        0.00       -1.82      3.69 o 
   2   4  13        0.74       -1.85      5.59 o 
   3   4  13        0.11       -4.97      7.55 o 
  -4   5  13        6.41        5.79      5.74 o 
  -3   5  13      133.57      131.77     11.17 o 
  -2   5  13        5.85       -1.05      4.23 o 
  -1   5  13      159.06      154.37      9.77 o 
   0   5  13        0.44        0.23      4.39 o 
   1   5  13      104.42      105.91      9.19 o 
   2   5  13        0.53       -3.69      5.75 o 
   3   5  13        0.00       -5.64      9.12 o 
  -4   6  13       33.90       43.33      7.96 o 
  -3   6  13        0.12       -2.64      3.87 o 
  -2   6  13      417.68      454.17     20.80 o 
  -1   6  13        0.97        3.03      4.33 o 
   0   6  13      241.79      240.35     16.47 o 
   1   6  13        0.30        0.42      4.01 o 
   2   6  13        6.75       -5.43      5.43 o 
   3   6  13        0.33        2.83      8.15 o 
  -3   7  13       64.41       75.86     10.36 o 
  -2   7  13       12.81       19.90      5.64 o 
  -1   7  13       10.89       11.45      5.40 o 
   0   7  13        0.40       -2.50      3.97 o 
   1   7  13       27.97       22.85      5.54 o 
   2   7  13        0.34       -1.83      5.76 o 
   3   7  13        0.87       -1.41      8.05 o 
  -3   8  13        3.69       -1.71      7.22 o 
  -2   8  13       58.05       69.79     12.44 o 
  -1   8  13        4.20        4.68      4.63 o 
   0   8  13       56.91       73.91      9.97 o 
   1   8  13        5.45        4.33      5.88 o 
   2   8  13       10.14       13.90      7.49 o 
   3   8  13        3.45        8.32      9.81 o 
  -3   9  13       84.38      104.26     15.85 o 
  -2   9  13        1.13        5.51      7.70 o 
  -1   9  13        7.46       -0.86      4.44 o 
   0   9  13        3.26       -1.50      4.36 o 
   1   9  13       13.32       12.97      5.15 o 
   2   9  13       14.16       24.50      8.40 o 
  -3  10  13        5.60        0.93      8.37 o 
  -2  10  13       42.27       52.05     14.45 o 
  -1  10  13        7.47        6.89      5.47 o 
   0  10  13       35.91       38.96      6.43 o 
   1  10  13        0.78        9.51      4.96 o 
   2  10  13        1.75       -0.05      6.77 o 
  -2  11  13        0.12        6.75      6.28 o 
  -1  11  13       83.20       98.37     11.46 o 
   0  11  13        3.25        6.10      5.01 o 
   1  11  13       66.01       53.28      7.37 o 
   2  11  13       37.45       45.78     11.12 o 
  -2  12  13        0.61        0.44      5.82 o 
  -1  12  13       10.48       -0.29      5.85 o 
   0  12  13        0.22        0.96      4.74 o 
   1  12  13        5.69       11.62      5.27 o 
  -1  13  13        0.01       12.37      7.01 o 
   0  13  13        2.67       -2.88      4.51 o 
  -4   0  14       38.63        5.92     18.79 o 
  -2   0  14        9.85        9.41      7.58 o 
   0   0  14       13.93       15.31      7.29 o 
   2   0  14        8.72       20.68     10.43 o 
  -4   1  14        1.67        1.92      5.44 o 
  -3   1  14       66.24       80.60     16.00 o 
  -2   1  14       13.13       14.54      5.80 o 
  -1   1  14       23.61       23.13      6.75 o 
   0   1  14       37.75       33.91      5.61 o 
   1   1  14       25.63       23.99      6.65 o 
   2   1  14        1.20        7.22      6.51 o 
   3   1  14        0.15       -2.00      4.42 o 
  -4   2  14      132.23      127.47     12.86 o 
  -3   2  14        0.92       -4.17      5.21 o 
  -2   2  14       27.58       22.04      5.90 o 
  -1   2  14      125.70      124.55      9.11 o 
   0   2  14        2.51        7.29      4.33 o 
   1   2  14        0.01       -0.41      4.10 o 
   2   2  14        8.52        1.97      5.83 o 
   3   2  14        0.06       -3.62      4.27 o 
  -3   3  14       76.67       98.97     13.67 o 
  -2   3  14       32.79       31.20      6.38 o 
  -1   3  14      202.96      206.04     11.70 o 
   0   3  14        0.27        2.97      4.93 o 
   1   3  14        2.55        7.47      4.94 o 
   2   3  14       42.54       38.84      9.38 o 
   3   3  14        0.79       -1.96     10.66 o 
  -3   4  14        0.23        0.00      5.15 o 
  -2   4  14        3.91       -0.46      5.53 o 
  -1   4  14        4.33        3.04      3.94 o 
   0   4  14       69.27       78.43      8.85 o 
   1   4  14       26.71       27.77      6.16 o 
   2   4  14        9.22       24.03      8.18 o 
   3   4  14        7.57       -3.63     18.42 o 
  -3   5  14       10.67        8.52      5.63 o 
  -2   5  14       17.93       21.69      5.90 o 
  -1   5  14      109.88      105.72      8.79 o 
   0   5  14        6.29       11.36      5.30 o 
   1   5  14        8.81        4.02      4.96 o 
   2   5  14        0.15       -5.07      5.95 o 
   3   5  14        0.24       19.69     13.26 o 
  -3   6  14        6.57        0.99      7.35 o 
  -2   6  14        5.53       10.99      5.24 o 
  -1   6  14       22.22       16.19      5.93 o 
   0   6  14       72.40       67.93      8.19 o 
   1   6  14       47.33       44.86      6.87 o 
   2   6  14        7.32       -6.37      6.37 o 
  -3   7  14        2.21       -4.34      7.18 o 
  -2   7  14       63.64       65.88      8.58 o 
  -1   7  14       41.00       34.20      6.94 o 
   0   7  14        1.01        2.32      4.46 o 
   1   7  14        0.09       -0.29      4.42 o 
   2   7  14       23.37       36.80      9.50 o 
  -3   8  14       47.22       39.38     11.71 o 
  -2   8  14        0.21       -5.97      5.97 o 
  -1   8  14       12.93       16.61      5.83 o 
   0   8  14      101.01      104.64      9.37 o 
   1   8  14        9.79        9.49      5.20 o 
   2   8  14        5.18        1.36      7.08 o 
  -2   9  14       36.71       42.64      9.56 o 
  -1   9  14        4.03       -2.85      5.11 o 
   0   9  14       13.02       12.29      7.85 o 
   1   9  14        4.11       -1.59      4.57 o 
   2   9  14        9.03        2.80      8.46 o 
  -2  10  14       13.68       18.90      7.17 o 
  -1  10  14       14.55        0.96      6.02 o 
   0  10  14        3.33        7.51      5.71 o 
   1  10  14       68.12       60.58      7.97 o 
  -2  11  14       12.95       18.45      6.90 o 
  -1  11  14        3.24        7.27      8.39 o 
   0  11  14        4.73        3.18      5.59 o 
   1  11  14        0.85       -2.74      4.89 o 
  -1  12  14       15.75       14.95      7.08 o 
   0  12  14        3.99       -0.31      5.47 o 
  -3   0  15      192.45      238.41     51.87 o 
  -1   0  15        7.09        3.84      7.60 o 
   1   0  15        0.73        4.34      7.96 o 
  -3   1  15        4.58        1.43      5.57 o 
  -2   1  15       30.50       26.67      6.89 o 
  -1   1  15      163.28      166.71     11.80 o 
   0   1  15       91.45      101.45      8.23 o 
   1   1  15        0.04        6.55      5.81 o 
   2   1  15       17.67       16.52      8.46 o 
  -3   2  15       46.36       62.30      9.65 o 
  -2   2  15        6.06        5.57      5.56 o 
  -1   2  15      127.12      132.50      9.79 o 
   0   2  15       16.39       13.72      4.34 o 
   1   2  15       46.96       54.79      8.85 o 
   2   2  15        6.45        5.19      6.54 o 
  -3   3  15        0.49       -2.12      5.32 o 
  -2   3  15       72.64       74.39     10.11 o 
  -1   3  15        0.02       -3.30      3.59 o 
   0   3  15        2.46        1.56      5.03 o 
   1   3  15        5.89        6.26      6.18 o 
   2   3  15        0.18       -7.43      7.43 o 
  -3   4  15       60.23       64.97      9.72 o 
  -2   4  15        2.91        2.78      5.92 o 
  -1   4  15        2.66        3.88      4.10 o 
   0   4  15       69.04       58.43      8.27 o 
   1   4  15       13.15       22.61      6.28 o 
   2   4  15        0.08       -5.94      5.94 o 
  -3   5  15       21.78       24.43      7.33 o 
  -2   5  15       20.82       23.22      6.28 o 
  -1   5  15       19.31       21.84      5.27 o 
   0   5  15        0.68       -3.41      4.94 o 
   1   5  15        2.54        4.63      5.25 o 
   2   5  15        3.44        0.16      6.82 o 
  -3   6  15        2.33       -2.90      7.01 o 
  -2   6  15       18.62       21.66      6.24 o 
  -1   6  15       15.28       22.08      6.27 o 
   0   6  15       45.05       40.33      6.96 o 
   1   6  15        4.83       -3.97      4.39 o 
   2   6  15        6.52       14.61      8.03 o 
  -2   7  15        0.42       -0.13      5.15 o 
  -1   7  15       12.08        9.98      6.33 o 
   0   7  15        9.27        9.41      5.60 o 
   1   7  15       23.31       31.12      7.34 o 
   2   7  15        0.43       -0.79      7.15 o 
  -2   8  15        1.89       -0.40      6.53 o 
  -1   8  15        2.68        6.48      5.77 o 
   0   8  15        7.70        4.28      5.67 o 
   1   8  15        0.98       -4.60      4.60 o 
  -2   9  15        0.01       -6.30      6.30 o 
  -1   9  15        6.78       -3.91      5.54 o 
   0   9  15        3.77        1.15      5.24 o 
   1   9  15       18.09       22.30      6.42 o 
  -1  10  15        2.50        4.75      6.46 o 
   0  10  15        2.89       -5.42      5.42 o 
  -2   0  16       84.91      115.83     18.42 o 
   0   0  16       91.33      154.28     17.27 o 
   2   0  16        0.97       -2.86     10.01 o 
  -3   1  16        0.05       -0.48      5.87 o 
  -2   1  16       18.02       16.16      8.25 o 
  -1   1  16        3.16       13.17      4.97 o 
   0   1  16        2.32        2.62      5.94 o 
   1   1  16        2.15        7.58      7.20 o 
   2   1  16       14.38       -0.03      6.59 o 
  -3   2  16        4.58        4.60      6.62 o 
  -2   2  16       13.63       13.51      6.93 o 
  -1   2  16        0.11       -0.06      3.82 o 
   0   2  16       12.39        9.18      6.12 o 
   1   2  16        4.06       -5.78      5.78 o 
   2   2  16       13.03        7.67      7.35 o 
  -2   3  16        7.40        7.26      6.07 o 
  -1   3  16       15.09       16.47      5.23 o 
   0   3  16        1.69        3.65      5.47 o 
   1   3  16        6.84        7.79      6.60 o 
   2   3  16        0.48       -5.14      6.32 o 
  -2   4  16       15.32        5.63      6.10 o 
  -1   4  16        0.16       -2.54      4.16 o 
   0   4  16       11.92       15.12      6.47 o 
   1   4  16        3.41       -5.04      5.04 o 
   2   4  16        1.36       -5.27      7.60 o 
  -2   5  16       47.63       51.86      9.12 o 
  -1   5  16        7.19        6.62      5.16 o 
   0   5  16       27.57       21.64      6.26 o 
   1   5  16        8.12        5.22      5.54 o 
  -2   6  16        5.00        3.13      6.73 o 
  -1   6  16       73.24       47.07      9.37 o 
   0   6  16        0.93       -4.75      4.75 o 
   1   6  16       28.34       31.32      7.69 o 
  -2   7  16       17.01        6.43      8.21 o 
  -1   7  16        1.41        2.69      6.47 o 
   0   7  16       11.62       11.68      6.55 o 
   1   7  16        0.22       -5.04      5.04 o 
  -1   8  16        1.17       21.14      7.53 o 
   0   8  16        0.00        1.13      5.91 o 
  -1   0  17        4.65        7.67      6.37 o 
   1   0  17        0.00       -9.39      9.39 o 
  -2   1  17        0.44       -2.03      6.20 o 
  -1   1  17        0.89       -1.02      4.17 o 
   0   1  17        1.29       -2.76      5.00 o 
   1   1  17        7.72        7.95      7.53 o 
  -2   2  17        3.29        4.13      6.03 o 
  -1   2  17        0.43        1.92      4.61 o 
   0   2  17       18.19       25.28      7.62 o 
   1   2  17        1.47        4.00      6.74 o 
  -2   3  17        7.95       10.15      8.79 o 
  -1   3  17       14.77        8.67      4.88 o 
   0   3  17       26.43       14.93      8.20 o 
   1   3  17        0.09        2.30      8.33 o 
  -1   4  17        1.82       -3.67      4.61 o 
   0   4  17        1.69       -2.77      5.14 o 
   1   4  17        3.19       11.20      9.15 o 
  -1   5  17        9.38       17.15      6.80 o 
   0   5  17       52.12       69.29     11.91 o 
  -1   6  17        0.04       -5.26     13.53 o 
   0   6  17        0.08        2.09      5.65 o 
                                                 
